# Supplementary material for: A Novel Embryo Phenotype Associated With Interspecific Hybrid Weakness in Rice Is Controlled by the MADS-Domain Transcription Factor OsMADS8
Source: Front Plant Sci. 2022 Jan 5;12:778008. doi: 10.3389/fpls.2021.778008 (PMC8769243; doi:10.3389/fpls.2021.778008)
Supplement: Supplementary file 2 [file Table_1.XLSX]

## Sheet: Supple Table 1
Supplementary Table S1. List of primers used in this study.
Primer designation	Forward primer sequence (5'-3')	Reverse primer sequence (5'-3')	Type
LOC_Os11g43900.1	CATTGGTGCCAACCCATC	AAGGAGGTTGCTCCTGAAGA	qRT-PCR
OsABA8ox1	AAGCTGGCAAAACCAACATC	CCGTGCTAATACGGAATCCA	qRT-PCR
OsABA8ox2	CTACTGCTGATGGTGGCTGA	CCCATGGCCTTTGCTTTAT	qRT-PCR
OsABA8ox3	AGTACAGCCCATTCCCTGTG	ACGCCTAATCAAACCATTGC	qRT-PCR
OsABI3	CCCAACAACAAAAGCAGGAT	CCTTTGTATTGGACGAGACG	qRT-PCR
OsABI5	AGCGGTGAACCAGTTTGATT	ATCTGCCTGTTTCCTCTCCA	qRT-PCR
OsABI3_02	TGGATGCCCTACCAGGCCTT	TCTGCTGGAAAGGGAACGGG	qRT-PCR
OsABI4	AGTCTTCATTTTGCATTAGG	TCTCTCCGGATAAATATAGT	qRT-PCR
OsABI5_02	ATGAACATGGACGAGTTTGT	ACTGTCTACCACCTTGGCTT	qRT-PCR
OsEMF2b	TCATTCCTGATGTGAAGAAC	TTGTCATCAAAAGTTTGCTC	qRT-PCR
OsMADS7	GAGCAGGGCTGCAACTTAAT	CGCTTAAAGTTGATCGCAGA	qRT-PCR
OsMADS8	CACCTTGCAGATCGGGTTTA	ATCTGTGTCGTCACATCCGT	qRT-PCR
OsFZP	CAGGGCTCCGACTCCTACTCT	CAATGCCCGGTGCAACTC	qRT-PCR
OsSNB	GTCCGGGCTTCTTTGTGAAC	GGGAGCCCTGCATTTGC	qRT-PCR
OsAPO1	GACGTGGCGGAGAACGTA	CTGAGACGGCTCTTCTCGAC	qRT-PCR
OsAP2	CTTCAATGGAAGGGAAGCTG	TCAGCTCATGAACGTTAGGC	qRT-PCR
OsMADS1	TATGTCCTGGCAAGATGGTG	AATCTGCAGGGAATGGTCAC	qRT-PCR
OsMADS5	TGCTGCACTGGAAACTGAAC	CAAGCTAAGTGGAACCAAGTCC	qRT-PCR
OsMADS13	TTGTGGCTCAACTTCTGGTG	ACATTATCGCCAACCAGGTG	qRT-PCR
OsMADS29	AAAGCATCAGCTCCTGAACC	CCTGATGATGGTTCTCGTTG	qRT-PCR
OsSPL18	GAAGCCACAGGCAGATAGCATGAG	ACGCGAACCTTGTCCCTTGTTG	qRT-PCR
OsAAO5	GTCCACAACATGCTCGACAC	CTGTCAACGACGAATCTGTAGG	qRT-PCR
Os8Pro01	TTTGCACGCTACTCCCTACA	GGAGAATGTGGATTTCTCAGC	sequecing analysis
Os8Pro02	ACTATGGCAACTTGGCAACC	AAAGCTAAGGCGAGGAGGAG	sequecing analysis
OsMADS34	GTTTGTGTTGATTTGCTGGTCTGCTAGAG	CGATCCGCTGAAGCACCACCTTG	qRT-PCR
DL(DROOPING LEAF)	CAATGGATCTCGTGTCG	TGAAGCGGTTGTAAGCAG	qRT-PCR
OsMADS16	GCAGTATGAGAATATGCAGC	CTCCTCGCACAACCCCAGCT	qRT-PCR
OPB(OPEN BEAK)	AAACGGTGGAGAGCTCAACGAC	TGCAGTTGCAGTTGCCGTTGTC	qRT-PCR
OsMADS3	AACGCAAACAGTAGGACCATAGTG	CCCCTCTCATTCTCAACAACC	qRT-PCR
OsMADS58	GAGCAAAGTTGCTGAGAGTG	GAGGCTGATGCATGATGTTG	qRT-PCR
OsMADS17	CAACCACCACCAGATGCT	TTTGCCGAACTTTCAACA	qRT-PCR
OsMADS4	AGCACAAGATGTTGGCTTTTAGGG	CATCTAGCAGCGCATGAGG	qRT-PCR
CRDI2	ACAGAAATCCCCTTCCGAAT	AAGCTGAGCCTGCTCTCTTG	Fine-mapping
CRDI3	GTCCTCCCCACAGAACACAC	CTTCCATGTGCAGCCAATTA	Fine-mapping
CRDI9	GGACAAGGGAACCAAACTGA	TGGAAGGTTCAACCCTGAAT	Fine-mapping
CRDI23	AAGGGATCTTCCGTTTGTTT	TGGAGTTTTGCCTCGAAATC	Fine-mapping
CRDI28	TCCAAACCAAGAAAGCAAGC	CCCTCTGAACCCCCATTTAT	Fine-mapping
CRDI37	GCAAGCGTTGATATTGTCTCG	GCCTCTTCTGCATCCAAAT	QTL analysis
CRDI45	GGTGTGGGTGGTGTAGCTTT	ATATAAGGGCATCCGCAATG	Fine-mapping
CRDI48	TTGACCCGAAACTGTGATTG	GCTAGATTTAATGAAACTAATTTGACG	Fine-mapping

## Sheet: Suppl Table 2
Supplementary Table S2. List of the 137 rice accessions from the KRICE_CORE set.
No.	Number	Name	Ecotype
1	RWG-001	Namseon 52	Temperate japonica
2	RWG-002	Suweon 159	Temperate japonica
3	RWG-003	Suweon 255	Indica(Tongil)
4	RWG-004	Suwon 301	Temperate japonica
5	RWG-005	Suweon 148	Indica(Tongil)
6	RWG-006	CT999351011	Indica
7	RWG-007	Rathal	admixture
8	RWG-008	Tchampa	Aus
9	RWG-009	Jeju collection	Temperate japonica
10	RWG-010	Jeju collection	Indica
11	RWG-011	Jeju collection	Temperate japonica
12	RWG-012	Jeju collection	Temperate japonica
13	RWG-013	Jeju collection	Indica
14	RWG-014	KangHwaDo Collection	Temperate japonica
15	RWG-015	MuAnDo	Temperate japonica
16	RWG-016	DaDaJo	Temperate japonica
17	RWG-017	OkChung	Temperate japonica
18	RWG-018	Sando	Tropical japonica
19	RWG-019	BaatNaRak	Tropical japonica
20	RWG-020	OhRiDo	Temperate japonica
21	RWG-021	SaDuCho	Indica
22	RWG-022	Sun	Indica
23	RWG-023	HanyangCho	Aus
24	RWG-024	InBuJiDo	Temperate japonica
25	RWG-025	BupPanHwa	Temperate japonica
26	RWG-026	JanMoChal	Temperate japonica
27	RWG-027	PyoDo	Temperate japonica
28	RWG-028	YuelJoJo	Temperate japonica
29	RWG-029	SanKyungCho	Temperate japonica
30	RWG-030	BaekGokNa	Indica
31	RWG-031	MongdonJaeRae	admixture
32	RWG-032	Agbede	Tropical japonica
33	RWG-033	AnbawC7	Temperate japonica
34	RWG-034	Bala	Indica
35	RWG-035	Bellardone	Temperate japonica
36	RWG-036	ChiemChank	Indica
37	RWG-037	Dharial	Aus
38	RWG-038	Dular	Aus
39	RWG-039	IR28	Indica
40	RWG-040	Magnolia	Tropical japonica
41	RWG-041	Mala	Indica
42	RWG-042	Mushkan	Aromatic
43	RWG-043	Pukhi	Aus
44	RWG-044	Redrice	Indica
45	RWG-045	TunSart	Tropical japonica
46	RWG-046	Victoria F.A	Temperate japonica
47	RWG-047	BaekGakWhara	Indica
48	RWG-048	YangMyun	Indica
49	RWG-049	BellePantna	Indica
50	RWG-050	PyungBook 3	Temperate japonica
51	RWG-051	Yupul	Tropical japonica
52	RWG-052	Liman Belozernij	Temperate japonica
53	RWG-053	Kagi	Aus
54	RWG-054	Hatadani	Indica
55	RWG-055	TAI Mochito	Tropical japonica
56	RWG-056	WoeGakJa	Indica
57	RWG-057	Upland	Tropical japonica
58	RWG-058	Newrex	Tropical japonica
59	RWG-059	DanKwangHwaRa	Temperate japonica
60	RWG-060	Ohgak	Indica
61	RWG-061	Binato	Indica
62	RWG-062	Avangard	Temperate japonica
63	RWG-063	Debzera	Temperate japonica
64	RWG-064	HawmSupan	Indica
65	RWG-065	SSALByeo 22	Temperate japonica
66	RWG-066	Urasan	Tropical japonica
67	RWG-067	XI Gua Bai	Indica
68	RWG-068	Yung Yuen Chuen Zim	Indica
69	RWG-069	Keng Chi Ju	Temperate japonica
70	RWG-070	Qua 77 Wuan Dau	Indica
71	RWG-071	Chih Tsao he	Indica
72	RWG-072	Hsiang Ha Tsan	Indica
73	RWG-073	Chungdo Dongkok 4	Indica
74	RWG-074	KoRyeong 2	Temperate japonica
75	RWG-075	KoRyeong 6	Temperate japonica
76	RWG-076	DanYang 7	Temperate japonica
77	RWG-077	DanYang 38	Temperate japonica
78	RWG-078	HwaSung 5	Temperate japonica
79	RWG-079	Gou 405	Temperate japonica
80	RWG-080	BackSaMi	Temperate japonica
81	RWG-081	Akaine	Tropical japonica
82	RWG-082	ShaReByeo 611B	Temperate japonica
83	RWG-083	ShaReByeo 94B	Temperate japonica
84	RWG-084	ShaReByeo 1631B	Temperate japonica
85	RWG-085	Milyang 50	Indica(Tongil)
86	RWG-086	Yeongpung Byeo	Indica(Tongil)
87	RWG-087	IRI 336	Temperate japonica
88	RWG-088	Mihyang Byeo	Temperate japonica
89	RWG-089	Moroberekan	Tropical japonica
90	RWG-090	Jeju collection	Tropical japonica
91	RWG-091	Jeju collection	Temperate japonica
92	RWG-092	Jeju collection	Temperate japonica
93	RWG-093	HwyenDaDack	Temperate japonica
94	RWG-094	JoTaJo	Temperate japonica
95	RWG-095	PoChunJangMangMaeByoe	Temperate japonica
96	RWG-096	DongOhByoe	Temperate japonica
97	RWG-097	SeuRiAnjinBaengIee	Temperate japonica
98	RWG-098	NeulByoe	Tropical japonica
99	RWG-099	JuiIpPariByoe	Temperate japonica
100	RWG-100	JungJongHwa	Temperate japonica
101	RWG-101	SoDuJo	Tropical japonica
102	RWG-102	Sando	Tropical japonica
103	RWG-103	BoRiByoe	Temperate japonica
104	RWG-104	NayngCho	Temperate japonica
105	RWG-105	Bikom	admixture
106	RWG-106	BritishHondurasCreale	Tropical japonica
107	RWG-107	Cartuna	Tropical japonica
108	RWG-108	Sahak	Aus
109	RWG-109	Taichung Woo Tsan	Indica
110	RWG-110	Zilanica	Aromatic
111	RWG-111	SoBaekMangSuDo	Temperate japonica
112	RWG-112	JoeGakOhChum	Indica
113	RWG-113	SpinMere	Aus
114	RWG-114	Norin 22	Temperate japonica
115	RWG-115	SsalByeo 16	Temperate japonica
116	RWG-116	Nain Chi Shi	Indica
117	RWG-117	Sung Pan Tao	Temperate japonica
118	RWG-118	Tsong Gan Shun	Indica
119	RWG-119	SanLiShun	Indica
120	RWG-120	Yang Sha Tsan	Indica
121	RWG-121	Chungdo 23	Indica
122	RWG-122	Chungdo Hwayang 12	Indica
123	RWG-123	Chungdo Hwayang 14	Indica
124	RWG-124	SungJu 3	Indica
125	RWG-125	JangSung 1	Indica
126	RWG-126	Soonchun 5	Indica
127	RWG-127	Daegu Damti 6-2	Temperate japonica
128	RWG-128	GueChang	Temperate japonica
129	RWG-129	DanYang 9	Temperate japonica
130	RWG-130	ChungSongAengMi	Temperate japonica
131	RWG-131	SuHyungHanDo	Indica
132	RWG-132	SoJoHwang	Tropical japonica
133	RWG-133	Namseon 34	Temperate japonica
134	RWG-134	Namseon 126	Temperate japonica
135	RWG-135	Milyang 88	Temperate japonica
136	RWG-136	DuDo	Temperate japonica
137	RWG-137	IR40	Indica

## Sheet: Suppl Table 3
		1	2	3	4	5	6	7	8	9	10	11	12	13	14	15	16	17	18	19	20	21	22	23	24	25	26	27	28	29	30	31	32	33	34	35	36	37	38	39	40	41	42	43	44	45	46	47	48
	Supplementary Table S3. Nucleotide changes in the promoter and intron regions of OsMADS8 among the 139 rice accessions.
	Position	19651464	19651477	19651511	19651527	19651654	19651656	19651657	19651837	19652012	19652307	19652370	19652452	19652467	19652520	19652567	19652604	19652610	19652612	19652672	19652674	19652689	19652703	19652708	19652818	19652833	19652871	19652879	19652889	19652919	19652930	19653010	19653031	19653126	19653148	19654024	19654517	19654656	19654757	19654856	19654926	19655050	19655179	19655199	19655206	19655237	19655238	19655293	19655455
	Nipponbare	C	G	T	T	G	T	A	T	C	A	A	T	G	A	T	A	T	G	G	G	C	C	A	T	T	G	T	G	A	A	C	G	G	A	C	T	A	T	T	T	C	G	G	T	T	A	A	T
	HY	C	G	T	T	G	T	A	T	C	A	A	T	G	A	T	A	T	G	G	G	C	C	A	T	T	G	T	G	A	A	C	G	G	A	C	T	A	T	T	T	C	G	G	T	T	A	A	T
	W1943	C	G	A	C	G	T	A	T	C	A	G	C	G	G	G	G	T	G	G	A	C	C	G	C	C	A	C	G	G	G	C	G	G	A	C	T	G	C	G	C	C	G	G	G	T	A	G	T
	W1944	C	A	A	C	A	T	A	G	C	A	G	C	T	G	G	G	C	A	G	A	C	T	G	C	C	A	C	A	G	G	T	A	T	A	C	T	A	T	T	T	C	G	G	T	T	A	A	T
	SNP
	Position	19651464	19651477	19651511	19651527	19651654	19651656	19651657	19651837	19652012	19652307	19652370	19652452	19652467	19652520	19652567	19652604	19652610	19652612	19652672	19652674	19652689	19652703	19652708	19652818	19652833	19652871	19652879	19652889	19652919	19652930	19653010	19653031	19653126	19653148	19654024	19654517	19654656	19654757	19654856	19654926	19655050	19655179	19655199	19655206	19655237	19655238	19655293	19655455
	ref	C	G	T	T	G	T	A	T	C	A	A	T	G	A	T	A	T	G	G	G	C	C	A	T	T	G	T	G	A	A	C	G	G	A	C	T	A	T	T	T	C	G	G	T	T	A	A	T
	alt	T	A	A	C	A	G	T	G	T	T	G	C	T	G	G	G	C	A	A	A	T	T	G	C	C	A	C	A	G	G	T	A	T	G	T	C	G	C	G	C	T	A	A	G	G	T	G	C
	Nipponbare	C	G	T	T	G	T	A	T	C	A	A	T	G	A	T	A	T	G	G	G	C	C	A	T	T	G	T	G	A	A	C	G	G	A	C	T	A	T	T	T	C	G	G	T	T	A	A	T
	HY	C	G	T	T	G	T	A	T	C	A	A	T	G	A	T	A	T	G	G	G	C	C	A	T	T	G	T	G	A	A	C	G	G	A	C	T	A	T	T	T	C	G	G	T	T	A	A	T
	W1944	C	A	A	C	A	T	A	G	C	A	G	C	T	G	G	G	C	A	G	A	C	T	G	C	C	A	C	A	G	G	T	A	T	A	C	T	A	T	T	T	C	G	G	T	T	A	A	T
	RWG-001	C	G	T	T	G	T	A	T	C	A	A	T	G	A	T	A	T	G	G	G	C	C	A	T	T	G	T	G	A	A	C	G	G	A	C	T	A	T	T	T	C	G	G	T	T	A	A	T
	RWG-002	C	G	T	T	G	T	A	T	C	A	A	T	G	A	T	A	T	G	G	G	C	C	A	T	T	G	T	G	A	A	C	G	G	A	C	T	A	T	T	T	C	G	G	T	T	A	A	T
	RWG-003	T	A	T	C	G	T	A	G	T	A	G	C	T	G	G	G	T	G	G	A	C	T	G	C	C	A	C	A	G	G	C	A	T	A	T	T	G	C	G	C	T	G	G	G	G	T	G	T
	RWG-004	C	G	T	T	G	T	A	T	C	A	A	T	G	A	T	A	T	G	G	G	C	C	A	T	T	G	T	G	A	A	C	G	G	A	C	T	A	T	T	T	C	G	G	T	T	A	A	T
	RWG-005	T	A	T	C	G	T	A	G	T	A	G	C	T	G	G	G	T	G	G	A	C	T	G	C	C	A	C	A	G	G	C	A	T	A	T	T	G	C	G	C	T	G	G	G	G	T	G	T
	RWG-006	C	A	A	C	G	T	A	G	C	A	G	C	T	G	G	G	C	A	G	A	C	T	G	C	C	A	C	A	G	G	T	A	T	A	C	C	G	C	G	C	T	A	G	G	G	T	G	C
	RWG-007	T	A	T	C	G	T	A	G	T	A	G	C	T	G	G	G	T	G	G	A	C	T	G	C	C	A	C	A	G	G	C	A	T	A	C	T	G	C	G	C	T	G	G	G	G	T	G	T
	RWG-008	T	A	T	C	G	T	A	G	C	A	G	C	T	G	G	G	T	G	G	A	T	T	G	C	C	A	C	A	G	G	C	A	T	G	C	T	G	C	G	C	T	G	G	G	G	T	G	T
	RWG-009	C	G	T	T	G	T	A	T	C	A	A	T	G	A	T	A	T	G	G	G	C	C	A	T	T	G	T	G	A	A	C	G	G	A	C	T	A	T	T	T	C	G	G	T	T	A	A	T
	RWG-010	T	A	T	C	G	T	A	G	T	A	G	C	T	G	G	G	T	G	G	A	C	T	G	C	C	A	C	A	G	G	C	A	T	A	T	T	G	C	G	C	T	G	G	G	G	T	G	T
	RWG-011	C	G	T	T	G	T	A	T	C	A	A	T	G	A	T	A	T	G	G	G	C	C	A	T	T	G	T	G	A	A	C	G	G	A	C	T	A	T	T	T	C	G	G	T	T	A	A	T
	RWG-012	C	G	T	T	G	T	A	T	C	A	A	T	G	A	T	A	T	G	G	G	C	C	A	T	T	G	T	G	A	A	C	G	G	A	C	T	A	T	T	T	C	G	G	T	T	A	A	T
	RWG-013	T	A	A	C	G	T	A	G	C	A	G	C	T	G	G	G	C	A	G	A	C	T	G	C	C	A	C	A	G	G	T	A	T	A	C	T	G	C	G	C	T	A	G	G	G	T	G	C
	RWG-014	C	G	T	T	G	T	A	T	C	A	A	T	G	A	T	A	T	G	G	G	C	C	A	T	T	G	T	G	A	A	C	G	G	A	C	T	A	T	T	T	C	G	G	T	T	A	A	T
	RWG-015	C	G	T	T	G	T	A	T	C	A	A	T	G	A	T	A	T	G	G	G	C	C	A	T	T	G	T	G	A	A	C	G	G	A	C	T	A	T	T	T	C	G	G	T	T	A	A	T
	RWG-016	C	G	T	T	G	T	A	T	C	A	A	T	G	A	T	A	T	G	G	G	C	C	A	T	T	G	T	G	A	A	C	G	G	A	C	T	A	T	T	T	C	G	G	T	T	A	A	T
	RWG-017	C	G	T	T	G	T	A	T	C	A	A	T	G	A	T	A	T	G	G	G	C	C	A	T	T	G	T	G	A	A	C	G	G	A	C	T	A	T	T	T	C	G	G	T	T	A	A	T
	RWG-018	C	G	T	T	G	T	A	T	C	A	A	T	G	A	T	A	T	G	G	G	C	C	A	T	T	G	T	G	A	A	C	G	G	A	C	T	A	T	T	T	C	G	G	T	T	A	A	T
	RWG-019	C	G	T	T	G	T	A	T	C	A	A	T	G	A	T	A	T	G	G	G	C	C	A	T	T	G	T	G	A	A	C	G	G	A	C	T	A	T	T	T	C	G	G	T	T	A	A	T
	RWG-020	C	G	T	T	G	T	A	T	C	A	A	T	G	A	T	A	T	G	G	G	C	C	A	T	T	G	T	G	A	A	C	G	G	A	C	T	A	T	T	T	C	G	G	T	T	A	A	T
	RWG-021	T	A	T	C	G	T	A	G	C	A	G	C	T	G	G	G	T	G	G	A	C	C	G	C	C	G	T	G	A	G	C	G	G	A/G	C	T	G	C	G	C	T	G	G	G	G	T	G	C
	RWG-022	T	A	A	T/C	G	T	A	G	C	A	G	C	T	G	G	G	C	A	G	A	C	T	G	C	C	A	C	A	G	G	T	A	G	A	C	T	G	C	G	C	T	A	G	G	G	T	G	C
	RWG-023	T	A	T	C	G	T	A	G	T	A	G	C	T	G	G	G	T	G	G	A	C	T	G	C	C	A	C	A	G	G	C	A	T	A	C	T	G	C	G	C	T	G	G	G	G	T	G	T
	RWG-024	C	G	T	T	G	T	A	T	C	A	A	T	G	A	T	A	T	G	G	G	C	C	A	T	T	G	T	G	A	A	C	G	G	A	C	T	A	T	T	T	C	G	G	T	T	A	A	T
	RWG-025	C	G	T	T	G	T	A	T	C	A	A	T	G	A	T	A	T	G	G	G	C	C	A	T	T	G	T	G	A	A	C	G	G	A	C	T	A	T	T	T	C	G	G	T	T	A	A	T
	RWG-026	C	G	T	T	G	T	A	T	C	A	A	T	G	A	T	A	T	G	G	G	C	C	A	T	T	G	T	G	A	A	C	G	G	A	C	T	A	T	T	T	C	G	G	T	T	A	A	T
	RWG-027	C	G	T	T	G	T	A	T	C	A	A	T	G	A	T	A	T	G	G	G	C	C	A	T	T	G	T	G	A	A	C	G	G	A	C	T	A	T	T	T	C	G	G	T	T	A	A	T
	RWG-028	C	G	T	T	G	T	A	T	C	A	A	T	G	A	T	A	T	G	G	G	C	C	A	T	T	G	T	G	A	A	C	G	G	A	C	T	A	T	T	T	C	G	G	T	T	A	A	T
	RWG-029	C	G	T	T	G	T	A	T	C	A	A	T	G	A	T	A	T	G	G	G	C	C	A	T	T	G	T	G	A	A	C	G	G	A	C	T	A	T	T	T	C	G	G	T	T	A	A	T
	RWG-030	C	A	A	C	G	T	A	G	C	A	G	C	T	G	G	G	C	A	G	A	C	T	G	C	C	A	C	A	G	G	T	A	T	A	C	T	G	C	G	C	T	A	G	G	G	T	G	C
	RWG-031	T	A	T	C	G	T	A	G	C	A	G	C	T	G	G	G	T	G	G	A	T	T	G	C	C	A	C	A	G	G	C	A	T	G	C	T	G	C	G	C	T	G	G	G	G	T	G	T
	RWG-032	C	G	T	T	G	T	A	T	C	A	A	T	G	A	T	A	T	G	G	G	C	C	A	T	T	G	T	G	A	A	C	G	G	A	C	T	A	T	T	T	C	G	G	T	T	A	A	T
	RWG-033	C	G	T	T	G	T	A	T	C	A	A	T	G	A	T	A	T	G	G	G	C	C	A	T	T	G	T	G	A	A	C	G	G	A	C	T	A	T	T	T	C	G	G	T	T	A	A	T
	RWG-034	T	A	T	C	G/A	T/G	T	G	C	A	G	C	T	G	G	G	T	G	G	A	T	T	G	C	C	A	C	A	G	G	C	A	T	G	C	T	G	C	G	C	T	G	G	G	G	T	G	T
	RWG-035	C	G	T	T	G	T	A	T	C	A	A	T	G	A	T	A	T	G	G	G	C	C	A	T	T	G	T	G	A	A	C	G	G	A	C	T	A	T	T	T	C	G	G	T	T	A	A	T
	RWG-036	C	A	A	C	G	T	A	G	C	A	G	C	T	G	G	G	C	A	G	A	C	T	G	C	C	A	C	A	G	G	T	A	T	A	C	T	G	C	G	C	T	A	G	G	G	T	G	C
	RWG-037	T	A	T	C	G	T	A	G	C	A	G	C	T	G	G	G	T	G	G	A	T	T	G	C	C	A	C	A	G	G	C	A	T	G	C	T	G	C	G	C	T	G	G	G	G	T	G	T
	RWG-038	T	A	T	C	G	T	A	G	C	A	G	C	T	G	G	G	T	G	G	A	T	T	G	C	C	A	C	A	G	G	C	A	T	G	C	T	G	C	G	C	T	G	G	G	G	T	G	T
	RWG-039	C	A	A	C	G	T	A	G	C	A	G	C	T	G	G	G	C	A	G	A	C	T	G	C	C	A	C	A	G	G	T	A	T	A	C	C	G	C	G	C	T	A	G	G	G	T	G	C
	RWG-040	C	G	T	T	G	T	A	T	C	A	A	T	G	A	T	A	T	G	G	G	C	C	A	T	T	G	T	G	A	A	C	G	G	A	C	T	A	T	T	T	C	G	G	T	T	A	A	T
	RWG-041	T	A	T	C	G	T	A	G	T	A	G	C	T	G	G	G	T/C	G	G	A	C	T	G	C	C	A	C	A	G	G	C	A	G/T	A	T	T	G	C	G	C	T	G	G	G	G	T	G	T
	RWG-042	C	G	T	T	G	T	A	T	C	A	A	T	G	A	T	A	T	G	A	G	C	C	A	T	T	G	T	G	A	A	C	G	G	A	C	T	A	T	T	T	C	G	A	T	T	A	A	T
	RWG-043	T	A	T	C	G	T	A	G	C	T	G	C	T	G	G	G	T	G	G	A	T	T	G	C	C	A	C	A	G	G	C	A	T	G	C	T	G	C	G	C	T	G	G	G	G	T	G	T
	RWG-044	T	A	T	C	G	T	A	G	T	A	G	C	T	G	G	G	T	G	G	A	C	T	G	C	C	A	C	A	G	G	C	A	T	A	C	T	G	C	G	C	T	G	G	G	G	T	G	T
	RWG-045	C	G	T	T	G	T	A	T	C	A	A	T	G	A	T	A	T	G	G	G	C	C	A	T	T	G	T	G	A	A	C	G	G	A	C	T	A	T	T	T	C	G	G	T	T	A	A	T
	RWG-046	C	G	T	T	G	T	A	T	C	A	A	T	G	A	T	A	T	G	G	G	C	C	A	T	T	G	T	G	A	A	C	G	G	A	C	T	A	T	T	T	C	G	G	T	T	A	A	T
	RWG-047	T	A	T	C	G	T	A	G	C	A	G	C	T	G	G	G	T	G	G	A	C/T	C/T	G	C	C	A	C	G/A	A/G	G	C	A	T	G	C	T	G	C	G	C	T	G	G	G	G	T	G	T
	RWG-048	T	A	T	C	G	T	A	G	C	A	G	C	T	G	G	G	T	G	G	A	T	T	G	C	C	A	C	A	G	G	C	A	T	G	C	T	G	C	G	C	T	G	G	G	G	T	G	T
	RWG-049	T	A	T	C	G	T	A	G	T	A	G	C	T	G	G	G	T	G	G	A	C	T	G	C	C	A	C	A	G	G	C	A	T	A	C	T	G	C	G	C	T	G	G	G	G	T	G	T
	RWG-050	C	G	T	T	G	T	A	T	C	A	A	T	G	A	T	A	T	G	G	G	C	C	A	T	T	G	T	G	A	A	C	G	G	A	C	T	A	T	T	T	C	G	G	T	T	A	A	T
	RWG-051	C	G	T	T	G	T	A	T	C	A	A	T	G	A	T	A	T	G	G	G	C	C	A	T	T	G	T	G	A	A	C	G	G	A	C	T	A	T	T	T	C	G	G	T	T	A	A	T
	RWG-052	C	G	T	T	G	T	A	T	C	A	A	T	G	A	T	A	T	G	G	G	C	C	A	T	T	G	T	G	A	A	C	G	G	A	C	T	A	T	T	T	C	G	G	T	T	A	A	T
	RWG-053	T	A	T	C	G	T	A	G	C	A	G	C	T	G	G	G	T	G	G	A	T	T	G	C	C	A	C	A	G	G	C	A	T	G	C	T	G	C	G	C	T	G	G	G	G	T	G	T
	RWG-054	T	A	T	C	G	T	A	G	C	A	G	C	T	G	G	G	T	G	G	A	T	T	G	C	C	A	C	A	G	G	C	A	T	G	C	T	G	C	G	C	T	G	G	G	G	T	G	T
	RWG-055	C	G	T	T	G	T	A	T	C	A	A	T	G	A	T	A	T	G	G	G	C	C	A	T	T	G	T	G	A	A	C	G	G	A/G	C	T	A	T	T	T	C	G	G	T	T	A	A	T
	RWG-056	C	A	A	C	G	T	A	G	C	A	G	C	T	G	G	G	C	A	G	A	C	T	G	C	C	A	C	A	G	G	T	A	T	A	C	T	G	C	G	C	T	A	G	G	G	T	G	C
	RWG-057	C	G	T	T	G	T	A	T	C	A	A	T	G	A	T	A	T	G	G	G	C	C	A	T	T	G	T	G	A	A	C	G	G	A	C	T	A	T	T	T	C	G	G	T	T	A	A	T
	RWG-058	C	G	T	T	G	T	A	T	C	A	A	T	G	A	T	A	T	G	G	G	C	C	A	T	T	G	T	G	A	A	C	G	G	A	C	T	A	T	T	T	C	G	G	T	T	A	A	T
	RWG-059	C	G	T	T	G	T	A	T	C	A	A	T	G	A	T	A	T	G	G	G	C	C	A	T	T	G	T	G	A	A	C	G	G	A	C	T	A	T	T	T	C	G	G	T	T	A	A	T
	RWG-060	C	A	A	C	G	T	A	G	C	A	G	C	T	G	G	G	C	A	G	A	C	T	G	C	C	A	C	A	G	G	T	A	T	A	C	T	G	C	G	C	T	A	G	G	G	T	G	C
	RWG-061	T	A	T	C	G	T	A	G	T	A	G	C	T	G	G	G	T	G	G	A	C	T	G	C	C	A	C	A	G	G	C	A	T	A	C	T	G	C	G	C	T	G	G	G	G	T	G	T
	RWG-062	C	G	T	T	G	T	A	T	C	A	A	T	G	A	T	A	T	G	G	G	C	C	A	T	T	G	T	G	A	A	C	G	G	A	C	T	A	T	T	T	C	G	G	T	T	A	A	T
	RWG-063	C	G	T	T	G	T	A	T	C	A	A	T	G	A	T	A	T	G	G	G	C	C	A	T	T	G	T	G	A	A	C	G	G	A	C	T	A	T	T	T	C	G	G	T	T	A	A	T
	RWG-064	T	A	T	C	G	T	A	G	T	A	G	C	T	G	G	G	T	G	G	A	C	T	G	C	C	A	C	A	G	G	C	A	T	A	C	T	G	C	G	C	T	G	G	G	G	T	G	T
	RWG-065	C	G	T	T	G	T	A	T	C	A	A	T	G	A	T	A	T	G	G	G	C	C	A	T	T	G	T	G	A	A	C	G	G	A	C	T	A	T	T	T	C	G	G	T	T	A	A	T
	RWG-066	C	G	T	T	G	T	A	T	C	A	A	T	G	A	T	A	T	G	G	G	C	C	A	T	T	G	T	G	A	A	C	G	G	A	C	T	A	T	T	T	C	G	G	T	T	A	A	T
	RWG-067	T	A	T	C	G	T	A	G	C	A	G	C	T	G	G	G	T	G	G	A	T	T	G	C	C	A	C	A	G	G	C	A	T	G	C	T	G	C	G	C	T	G	G	G	G	T	G	T
	RWG-068	T	A	T	C	G	T	A	G	T	A	G	C	T	G	G	G	T	G	G	A	C	T	G	C	C	A	C	A	G	G	C	A	T	A	C	T	G	C	G	C	T	G	G	G	G	T	G	T
	RWG-069	C	G	T	T	G	T	A	T	C	A	A	T	G	A/G	T/G	A	T	G	G	G	C	C	A	T	T	G	T	G	A	A	C	G	G	A	C	T	A	T	T	T	C	G	G	T	T	A	A	T
	RWG-070	C/T	A	A	C	G	T	A	G	C	A	G	C	T	G	G	G	C	A	G	A	C	C/T	G	C	C	G/A	T/C	G/A	A/G	G	C/T	G/A	G/T	A	C	T	G	C	G	C	T	G/A	G	G	G	T	G	C
	RWG-071	C	A	A	C	G	T	A	G	C	A	G	C	T	G	G	G	C	A	G	A	C	T	G	C	C	A	C	A	G	G	T	A	T	A	C	T	G	C	G	C	T	A	G	G	G	T	G	C
	RWG-072	T	A	T	C	G	T	A	G	C	A	G	C	T	G	G	G	T	G	G	A	C	C	G	C	C	G	T	G	A	G	C	G	.	.	C	T	G	C	G	C	T	G	G	G	G	T	G	C
	RWG-073	T	A	A	C	G	T	A	G	C	A	G	C	T	G	G	G	C	A	G	A	C	T	G	C	C	A	C	A	G	G	T	A	T	A	C	T	G	C	G	C	T	A	G	G	G	T	G	C
	RWG-074	C	G	T	T	G	T	A	T	C	A	A	T	G	A	T	A	T	G	G	G	C	C	A	T	T	G	T	G	A	A	C	G	G	A	C	T	A	T	T	T/C	C	G	G	T	T	A	A	T
	RWG-075	C	G	T	T	G	T	A	T	C	A	A	T	G	A	T	A	T	G	G	G	C	C	A	T	T	G	T	G	A	A	C	G	G	A	C	T	A	T	T	T	C	G	G	T	T	A	A	T
	RWG-076	C	G	T	T	G	T	A	T	C	A	A	T	G	A	T	A	T	G	G	G	C	C	A	T	T	G	T	G	A	A	C	G	G	A	C	T	A	T	T	T	C	G	G	T	T	A	A	T
	RWG-077	C	G	T	T	G	T	A	T	C	A	A	T	G	A	T	A	T	G	G	G	C	C	A	T	T	G	T	G	A	A	C	G	G	A	C	T	A	T	T	T	C	G	G	T	T	A	A	T
	RWG-078	C	G	T	T	G	T	A	T	C	A	A	T	G	A	T	A	T	G	G	G	C	C	A	T	T	G	T	G	A	A	C	G	G	A	C	T	A	T	T	T	C	G	G	T	T	A	A	T
	RWG-079	C	G	T	T	G	T	A	T	C	A	A	T	G	A	T	A	T	G	G	G	C	C	A	T	T	G	T	G	A	A	C	G	G	A	C	T	A	T	T	T	C	G	G	T	T	A	A	T
	RWG-080	C	G	T	T	G	T	A	T	C	A	A	T	G	A	T	A	T	G	G	G	C	C	A	T	T	G	T	G	A	A	C	G	G	A	C	T	A	T	T	T	C	G	G	T	T	A	A	T
	RWG-081	C	G	T	T	G	T	A	T	C	A	A	T	G	A	T	A	T	G	G	G	C	C	A	T	T	G	T	G	A	A	C	G	G	A	C	T	A	T	T	T	C	G	G	T	T	A	A	T
	RWG-082	C	G	T	T	G	T	A	T	C	A	A	T	G	A	T	A	T	G	G	G	C	C	A	T	T	G	T	G	A	A	C	G	G	A	C	T	A	T	T	T	C	G	G	T	T	A	A	T
	RWG-083	C	G	T	T	G	T	A	T	C	A	A	T	G	A	T	A	T	G	G	G	C	C	A	T	T	G	T	G	A	A	C	G	G	A	C	T	A	T	T	T	C	G	G	T	T	A	A	T
	RWG-084	C	G	T	T	G	T	A	T	C	A	A	T	G	A	T	A	T	G	G	G	C	C	A	T	T	G	T	G	A	A	C	G	G	A	C	T	A	T	T	T	C	G	G	T	T	A	A	T
	RWG-085	T	A	T	C	G	T	A	G	T	A	G	C	T	G	G	G	T	G	G	A	C	T	G	C	C	A	C	A	G	G	C	A	T	A	T	T	G	C	G	C	C/T	G	G	G	G	T	G	T
	RWG-086	T	A	T	C	G	T	A	G	T	A	G	C	T	G	G	G	T	G	G	A	C	T	G	C	C	A	C	A	G	G	C	A	T	A	T	T	G	C	G	C	T	G	G	G	G	T	G	T
	RWG-087	C	G	T	T	G	T	A	T	C	A	A	T	G	A	T	A	T	G	G	G	C	C	A	T	T	G	T	G	A	A	C	G	G	A	C	T	A	T	T	T	C	G	G	T	T	A	A	T
	RWG-088	C	G	T	T	G	T	A	T	C	A	A	T	G	A	T	A	T	G	G	G	C	C	A	T	T	G	T	G	A	A	C	G	G	A	C	T	A	T	T	T	C	G	G	T	T	A	A	T
	RWG-089	C	G	T	T	G	T	A	T	C	A	A	T	G	A	T	A	T	G	G	G	C	C	A	T	T	G	T	G	A	A	C	G	G	A	C	T	A	T	T	T	C	G	G	T	T	A	A	T
	RWG-090	C	G	T	T	G	T	A	T	C	A	A	T	G	A	T	A	T	G	G	G	C	C	A	T	T	G	T	G	A	A	C	G	G	A	C	T	A	T	T	T	C	G	G	T	T	A	A	T
	RWG-091	C	G	T	T	G	T	A	T	C	A	A	T	G	A	T	A	T	G	G	G	C	C	A	T	T	G	T	G	A	A	C	G	G	A	C	T	A	T	T	T	C	G	G	T	T	A	A	T
	RWG-092	C	G	T	T	G	T	A	T	C	A	A	T	G	A	T	A	T	G	G	G	C	C	A	T	T	G	T	G	A	A	C	G	G	A	C	T	A	T	T	T	C	G	G	T	T	A	A	T
	RWG-093	C	G	T	T	G	T	A	T	C	A	A	T	G	A	T	A	T	G	G	G	C	C	A	T	T	G	T	G	A/G	A/G	C	G	G	A	C	T	A	T	T	T	C	G	G	T	T	A	A	T
	RWG-094	C	G	T	T	G	T	A	T	C	A	A	T	G	A	T	A	T	G	G	G	C	C	A	T	T	G	T	G	A	A	C	G	G	A	C	T	A	T	T	T	C	G	G	T	T	A	A	T
	RWG-095	C	G	T	T	G	T	A	T	C	A	A	T	G	A	T	A	T	G	G	G	C	C	A	T	T	G	T	G	A	A	C	G	G	A	C	T	A	T	T	T	C	G	G	T	T	A	A	T
	RWG-096	C	G	T	T	G	T	A	T	C	A	A	T	G	A	T	A	T	G	G	G	C	C	A	T	T	G	T	G	A	A	C	G	G	A	C	T	A	T	T	T	C	G	G	T	T	A	A	T
	RWG-097	C	G	T	T	G	T	A	T	C	A	A	T	G	A	T	A	T	G	G	G	C	C	A	T	T	G	T	G	A	A	C	G	G	A	C	T	A	T	T	T	C	G	G	T	T	A	A	T
	RWG-098	C	G	T	T	G	T	A	T	C	A	A	T	G	A	T	A	T	G	G	G	C	C	A	T	T	G	T	G	A	A	C	G	G	A	C	T	A	T	T	T	C	G	G	T	T	A	A	T
	RWG-099	C	G	T	T	G	T	A	T	C	A	A	T	G	A	T	A	T	G	G	G	C	C	A	T	T	G	T	G	A	A	C	G	G	A	C	T	A	T	T	T	C	G	G	T	T	A	A	T
	RWG-100	C	G	T	T	G	T	A	T	C	A	A	T	G	A	T	A	T	G	G	G	C	C	A	T	T	G	T	G	A	A	C	G	G	A	C	T	A	T	T	T	C	G	G	T	T	A	A	T
	RWG-101	C	G	T	T	G	T	A	T	C	A	A	T	G	A	T	A	T	G	G	G	C	C	A	T	T	G	T	G	A	A	C	G	G	A	C	T	A	T	T	T	C	G	G	T	T	A	A	T
	RWG-102	C	G	T	T	G	T	A	T	C	A	A	T	G	A	T	A	T	G	G	G	C	C	A	T	T	G	T	G	A	A	C	G	G	A	C	T	A	T	T	T	C	G	G	T	T	A	A	T
	RWG-103	C	G	T	T	G	T	A	T	C	A	A	T	G	A	T	A	T	G	G	G	C	C	A	T	T	G	T	G	A	A	C	G	G	A	C	T	A	T	T	T	C	G	G	T	T	A	A	T
	RWG-104	C	G	T	T	G	T	A	T	C	A	A	T	G	A	T	A	T	G	G	G	C	C	A	T	T	G	T	G	A	A	C	G	G	A	C	T	A	T	T	T	C	G	G	T	T	A	A	T
	RWG-105	C	G/A	T/A	T/C	G	T	A	G	C	A	A/G	T/C	G/T	A/G	T/G	A/G	T/C	G/A	G	G/A	C	C/T	A/G	T/C	T/C	G/A	T/C	G/A	A/G	A/G	C/T	A	G/T	A	C	T	G	T/C	T/G	T/C	.	G	G	T	T	A	A/G	C
	RWG-106	C	G	T	T	G	T	A	T	C	A	A	T	G	A	T	A	T	G	G	G	C	C	A	T	T	G	T	G	A	A	C	G	G	A	C	T	A	T	T	T	C	G	G	T	T	A	A	T
	RWG-107	C	G	T	T	G	T	A	T	C	A	A	T	G	A	T	A	T	G	G	G	C	C	A	T	T	G	T	G	A	A	C	G	G	A	C	T	A	T	T	T	C	G	G	T	T	A	A	T
	RWG-108	T	A	T	C	G	T	A	G	C	A	G	C	T	G	G	G	T	G	G	A	T	T	G	C	C	A	C	A	G	G	C	A	T	G	C	T	G	C	G	C	T	G	G	G	G	T	G	T
	RWG-109	C	A	A	C	G	T	A	G	C	A	G	C	T	G	G	G	C	A	G	A	C	T	G	C	C	A	C	A	G	G	T	A	T	A	C	T	G	C	G	C	T	A	G	G	G	T	G	C
	RWG-110	C	G	T	T	G	T	A	T	C	A	A	T	G	A	T	A	T	G	G	G	C	C	A	T	T	G	T	G	A	A	C	G	G	A	C	T	A	T	T	T	C	G	G	T	T	A	A	T
	RWG-111	C	G	T	T	G	T	A	T	C	A	A	T	G	A	T	A	T	G	G	G	C	C	A	T	T	G	T	G	A	A	C	G	G	A	C	T	A	T	T	T	C	G	G	T	T	A	A	T
	RWG-112	T	A	A	C	G	T	A	G	C	A	G	C	T	G	G	G	C	A	G	A	C	T	G	C	C	A	C	A	G	G	T	A	T	A	C	T	G	C	G	C	T	A	G	G	G	T	G	C
	RWG-113	T	A	T	C	G	T	A	G	C	A	G	C	T	G	G	G	T	G	G	A	T	T	G	C	C	A	C	A	G	G	C	A	T	G	C	T	G	C	G	C	T	G	G	G	G	T	G	T
	RWG-114	C	G	T	T	G	T	A	T	C	A	A	T	G	A	T	A	T	G	G	G	C	C	A	T	T	G	T	G	A	A	C	G	G	A	C	T	A	T	T	T	C	G	G	T	T	A	A	T
	RWG-115	C	G	T	T	G	T	A	T	C	A	A	T	G	A	T	A	T	G	G	G	C	C	A	T	T	G	T	G	A	A	C	G	G	A	C	T	A	T	T	T	C	G	G	T	T	A	A	T
	RWG-116	T	A	T	C	G	T	A	G	C	A	G	C	T	G	G	G	T	G	G	A	C	C	G	C	C	G	T	G	A	G	C	G	G	A	C	T	G	C	G	C	T	G	G	G	G	T	G	C
	RWG-117	C	G	T	T	G	T	A	T	C	A	A	T	G	A	T	A	T	G	G	G	C	C	A	T	T	G	T	G	A	A	C	G	G	A	C	T	A	T	T	T	C	G	G	T	T	A	A	T
	RWG-118	T	A	T	C	G	T	A	G	C	A	G	C	T	G	G	G	T	G	G	A	T	T	G	C	C	A	C	A	G	G	C	A	T	G	C	T	G	C	G	C	T	G	G	G	G	T	G	T
	RWG-119	T	A	T	C	G	T	A	G	C	A	G	C	T	G	G	G	T	G	G	A	T	T	G	C	C	A	C	A	G	G	C	A	T	G	C	T	G	C	G	C	T	G	G	G	G	T	G	T
	RWG-120	T	A	T	C	G	T	A	G	C	A	G	C	T	G	G	G	T	G	G	A	T	T	G	C	C	A	C	A	G	G	C	A	T	G	C	.	G	C	G	C	T	G	G	G	G	T	G	T
	RWG-121	T	A	A	C	G	T	A	G	C	A	G	C	T	G	G	G	C	A	G	A	C	T	G	C	C	A	C	A	G	G	T	A	T	A	C	T	G	C	G	C	T	A	G	G	G	T	G	C
	RWG-122	T	A	A	C	G	T	A	G	C	A	G	C	T	G	G	G	C	A	G	A	C	T	G	C	C	A	C	A	G	G	T	A	T	A	C	T	G	C	G	C	T	A	G	G	G	T	G	C
	RWG-123	T	A	A	C	G	T	A	G	C	A	G	C	T	G	G	G	C	A	G	A	C	T	G	C	C	A	C	A	G	G	T	A	T	A	C	T	G	C	G	C	T	A	G	G	G	T	G	C
	RWG-124	T	A	.	C	G	T	A	G	C	A	G	C	T	G	G	G	T	G	G	A	C	C	G	C	C	G	T	G	A	G	C	G	G	A	C	T	G	C	G	C	T	G	G	G	G	T	G	C
	RWG-125	T	A	A	C	G	T	A	G	C	A	G	C	T	G	G	G	C	A	G	A	C	T	G	C	C	A	C	A	G	G	T	A	T	A	C	T	G	C	G	C	T	A	G	G	G	T	G	C
	RWG-126	T	A	A	C	G	T	A	G	C	A	G	C	T	G	G	G	C	A	G	A	C	T	G	C	C	A	C	G/A	G	G	T	A	T	A	C	T	G	C	G	C	T	A	G	G	G	T	G	C
	RWG-127	C	G	T	T	G	T	A	T	C	A	A	T	G	A	T	A	T	G	G	G	C	C	A	T	T	G	T	G	A	A	C	G	G	A	C	T	A	T	T	T	C	G	G	T	T	A	A	T
	RWG-128	C	G	T	T	G	T	A	T	C	A	A	T	G	A	T	A	T	G	G	G	C	C	A	T	T	G	T	G	A	A	C	G	G	A	C	T	A	T	T	T	C	G	G	T	T	A	A	T
	RWG-129	C	G	T	T	G	T	A	T	C	A	A	T	G	A	T	A	T	G	G	G	C	C	A	T	T	G	T	G	A	A	C	G	G	A	C	T	A	T	T	T	C	G	G	T	T	A	A	T
	RWG-130	C	G	T	T	G	T	A	T	C	A	A	T	G	A	T	A	T	G	G	G	C	C	A	T	T	G	T	G	A	A	C	G	G	A	C	T	A	T	T	T	C	G	G	T	T	A	A	T
	RWG-131	T	A	T	C	G	T	A	G	C	A	G	C	T	G	G	G	T	G	G	A	T	T	G	C	C	A	C	A	G	G	C	A	T	G	C	T	G	C	G	C	T	G	G	G	G	T	G	T
	RWG-132	C	G	T	T	G	T	A	T	C	A	A	T	G	A	T	A	T	G	G	G	C	C	A	T	T	G	T	G	A	A	C	G	G	A	C	T	A	T	T	T	C	G	G	T	T	A	A	T
	RWG-133	C	G	T	T	G	T	A	T	C	A	A	T	G	A	T	A	T	G	G	G	C	C	A	T	T	G	T/C	G	A	A	C	G	G	A	C	T	A	T	T	T	C	G	G	T	T	A	A	T
	RWG-134	C	G	T	T	G	T	A	T	C	A	A	T	G	A	T	A	T	G	G	G	C	C	A	T	T	G	T	G	A	A	C	G	G	A	C	T	A	T	T	T	C	G	G	T	T	A	A	T
	RWG-135	C	G	T	T	G	T	A	T	C	A	A	T	G	A	T	A	T	G	G	G	C	C	A	T	T	G	T	G	A	A	C	G	G	A	C	T	A	T	T	T	C	G	G	T	T	A	A	T
	RWG-136	C	G	T	T	G	T	A	T	C	A	A	T	G	A	T	A	T	G	G	G	C	C	A	T	T	G	T	G	A	A	C	G	G	A	C	T	A	T	T	T	C	G	G	T	T	A	A	T
	RWG-137	T	A	T	C	G	T	A	G	T	A	G	C	T	G	G	G	T	G	G	A	C	T	G	C	C	A	C	A	G	G	C	A	T	A	T	T	G	C	G	C	T	G	G	G	G	T	G	T
[truncated: 33 more columns]

## Sheet: Suppl Table 4
Supplementary Table S4. Characterization of InDels in OsMADS8 among 139 rice collections.
Nipponbare	C	T	A	C	T	G	C	G	G	G	G	C	T	T	G	A	T	T	T	G	G	G	G	A	A	A	G	T	G	G	A	C	G	G	T
HY	C	T	A	C	T	G	C	G	G	G	G	C	T	T	G	A	T	T	T	G	G	G	G	A	A	A	G	T	G	G	A	C	G	G	T
W1943	C	T	A	C	T	G	C	G	G	G	G	C	T	T	G	A	T	-	-	G	G	G	G	A	A	A	G	T	G	G	A	C	G	G	T
W1944	C	T	A	C	T	G	C	G	G	G	G	C	T	T	G	A	T			G	G	G	G	A	A	A	G	T	G	G	A	C	G	G	T
InDel	1	2	3	4	5	6	7	8	9	10	11	12	13	14	1	2	3	4	5	6	7	8	9	10	11	12	13	14	15	16	17	18	19	20	21
Position	19651484	19651502	19651510	19651553	19651589	19651646	19652255	19652844	19653117	19653124	19653200	19653223	19653360	19653469	19654287	19654296	19654306	19654307	19654308	19654317	19654318	19654319	19654320	19654687	19655818	19655857	19656925	19657101	19657239	19657262	19657474	19657499	19658562	19658634	19659864
ref	CT	T	AT	C	TA	G	CA	GT	GGAGA	G	GA	CTTTGCG	TTCCCCCTCCTCC	TGGA	GTA	ATT	TTTGG	TTGG	TG	GGGGT	GGGT	GGTGT	GT	A	ACTAAACACAG	AGGG	GCA	T	GA	G	AACT	C	GAT	GAA	T
alt	C	TA	A	CATTGAATATAT	T	GA	C	GTT,G	G,GGAGAGA,GGA	GAT	G	C	T	TGAGGA,T	G	ATTT,AT,A	T,TG	TG,T	TGG,T	G	G	G,GGT	G	AT	A	AGGGG,AGG,A	G	TTA	G	GA	A	CTT,CT	G	GAAA,GA,G	TAAA
HY	CT	T	AT	C	TA	G	CA	GT	GGAGA	G	GA	CTTTGCG	TTCCCCCTCCTCC	TGGA	GTA	ATT	TTTGG			GGGGT	GGGT	GGTGT	GT	A	ACTAAACACAG	AGGG	GCA	T	GA	G	AACT	C	GAT	GAA	T
W1943	C	TA	AT	C	TA	GA	CA	GTT	G	G	GA	CTTTGCG	T	TGGA	GTA	ATT	T	TTGG	TG	GGGGT	GGGT	GGTGT	G	A	ACTAAACACAG	A	GCA	T	G	G	AACT	C	GAT	GAA	T
W1944	C	TA	A	C	TA	GA	C	GT	GGAGA	G	G	C	TTCCCCCTCCTCC	TGGA	GTA	ATT	T			GGGGT	GGGT	GGTGT	GT	A	ACTAAACACAG	AGGG	GCA	T	GA	G	AACT	CTT,CT	GAT	GA	T
RWG-001	CT	T	AT	C	TA	G	CA	GT	GGAGA/GGAGAGA	G	GA	CTTTGCG	TTCCCCCTCCTCC	TGGA	GTA	ATT/ATTT	TTTGG	TTGG	TGG	GGGGT	GGGT	GGTGT	GT	A	ACTAAACACAG	AGGG/AGG	GCA	T	GA	G	AACT	C	GAT/G	GAA	T
RWG-002	CT	T	AT	C	TA	G	CA	GT	GGAGA/GGA	G	GA	CTTTGCG	TTCCCCCTCCTCC	TGGA	GTA	ATTT	TTTGG/TG	TTGG/TG	TG/T	GGGGT	GGGT	GGTGT	GT	A	ACTAAACACAG	AGGG	GCA	T	GA	G	AACT	C	GAT	GAA	T
RWG-003	CT	TA	AT	C	TA	GA	C	GT	GGAGA	G/GAT	G	C	T	T	G	ATT	TTTGG	TG	T	GGGGT/G	G	GGT	G	A	ACTAAACACAG	A	G	T	G	G	AACT	CT	G	GAA/GA	TAAA
RWG-004	CT	T	AT	C	TA	G	CA	GT	GGAGA	G	GA	CTTTGCG	TTCCCCCTCCTCC	TGGA	GTA	ATT	TTTGG	TTGG	TG	GGGGT	GGGT	GGTGT	GT	A	ACTAAACACAG	AGGG	GCA	T	GA	G	AACT	C	GAT	GAA/GAAA	T
RWG-005	CT	TA	AT	C	TA	GA	C	GT	GGAGA	G/GAT	G	C	T	T	G	.	.	.	.	G	G	GGT	G	A	ACTAAACACAG	A	G	T	G	G	AACT	CT	G	GA	TAAA
RWG-006	C	T	A	C	TA	GA	C	GT	GGAGA	G/GAT	G	C	T	.	G	ATT	TTTGG	TTGG	.	.	.	.	.	AT	ACTAAACACAG	A	G	T	GA	G	AACT	CT	G	GA	TAAA
RWG-007	CT	TA	AT	C	TA	GA	C	GT	GGAGA	G/GAT	G	C	T	T	G	ATT	TTTGG/TG	TG	T	GGGGT	G	GGT	G	A	ACTAAACACAG	A	GCA/G	T	G	G	AACT	CT	G	GA	TAAA
RWG-008	C	TA	AT	C	TA	GA	C	GT	GGAGA/GGAGAGA	GAT	G	C	T	TGAGGA/T	G	ATT	TTTGG	TTGG	T	G	G	G/GGT	G	AT	ACTAAACACAG	A	G	T	G	G	AACT	CT	G	G	TAAA
RWG-009	CT	T	AT	C	TA	G	CA	GT	GGAGA/G	G	GA	CTTTGCG	TTCCCCCTCCTCC	TGGA	GTA	ATT	TTTGG	TTGG	.	.	.	.	.	A	ACTAAACACAG	AGGG	GCA	T	GA	G	AACT	C	GAT	GAA	T
RWG-010	CT	TA	AT	C	TA	GA	C	GT	GGAGA	G	G	C	T	T	G	ATT	TTTGG/TG	TG	T	GGGGT	G	GGT	G	A	ACTAAACACAG	A	G	T	G	G	AACT	CT	G	GA	TAAA
RWG-011	CT	T	AT	C	TA	G	CA	GT	GGAGA/G	G	GA	CTTTGCG	TTCCCCCTCCTCC	TGGA	GTA	A	T	T	T	GGGGT	GGGT/G	GGT	GT/G	A	ACTAAACACAG	AGGG/AGG	GCA	T	GA	G	AACT	C	GAT	GAA	T
RWG-012	CT	T	AT	C	TA	G	CA	GT	GGAGA/G	G	GA	CTTTGCG	TTCCCCCTCCTCC	TGGA	GTA	A	T	T	T	GGGGT	GGGT	GGTGT/GGT	GT	A	ACTAAACACAG	AGGGG	GCA	T	GA	G	AACT	C	GAT	GAA	T
RWG-013	C	T	A	C	TA	GA	C	GT	GGAGA	GAT	G	C	T	T	G	ATT	TTTGG	TTGG	TG/T	GGGGT	GGGT/G	GGT	G	AT	ACTAAACACAG	A	G	T	GA	G	AACT	CT	G	GA	TAAA
RWG-014	CT	T	AT	C	TA	G	CA	GT	GGAGA/GGA	G	GA	CTTTGCG	TTCCCCCTCCTCC	TGGA	GTA	A	T	T	T	GGGGT	GGGT	GGTGT/GGT	GT	A	ACTAAACACAG	AGGG/AGG	GCA	T	GA	G	AACT	C	GAT	GAA	T
RWG-015	CT	T	AT	C	TA	G	CA	GT	GGAGA/GGA	G	GA	CTTTGCG	TTCCCCCTCCTCC	TGGA	GTA	A	T	T	T	GGGGT	GGGT	GGTGT/GGT	GT	A	ACTAAACACAG	AGGGG	GCA	T	GA	G	AACT	C	GAT	GAA	T
RWG-016	CT	T	AT	C	TA	G	CA	GT	GGAGA/G	G	GA	CTTTGCG	TTCCCCCTCCTCC	TGGA	GTA	AT	T	T	T	GGGGT/G	GGGT/G	GGTGT/GGT	GT/G	A	ACTAAACACAG	AGGG	GCA	T	GA	G	AACT	C	GAT	GAA	T
RWG-017	CT	T	AT	C	TA	G	CA	GT	GGAGA/G	G	GA	CTTTGCG	.	TGGA	GTA	ATT	TTTGG	TTGG	TGG	GGGGT	GGGT	GGTGT	GT	A	ACTAAACACAG	AGGG/AGG	GCA	T	GA	G	AACT	C	GAT	GAA	T
RWG-018	CT	T	AT	C	TA	G	CA	GT	GGAGA/GGA	G	GA	CTTTGCG	TTCCCCCTCCTCC	TGGA	GTA	AT/A	T	T	T	GGGGT	GGGT/G	GGTGT/GGT	GT	A	ACTAAACACAG	AGGGG/AGG	GCA	T	GA	G	AACT	C	GAT	GAA	T
RWG-019	CT	T	AT	C	TA	G	CA	GT	GGAGA	G	GA	CTTTGCG	TTCCCCCTCCTCC	TGGA	GTA	A	T/TG	TG/T	T	GGGGT	GGGT	GGTGT/GGT	GT/G	A	ACTAAACACAG	AGGG	GCA	T	GA	G	AACT	C	GAT	GAAA	T
RWG-020	CT	T	AT	C	TA	G	CA	GT	GGAGA/GGA	G	GA	CTTTGCG	TTCCCCCTCCTCC	TGGA	GTA	ATT	TTTGG	TTGG	TG	GGGGT	GGGT	GGTGT	GT	A	ACTAAACACAG	AGGG/AGG	GCA	T	GA	G	AACT	C	GAT	GAA	T
RWG-021	C	T	A	C	TA	GA	C	G	GGAGA/GGAGAGA	G	G	C	T	T	G	A	T	T	T	G	G	GGT	G	A	ACTAAACACAG	A	G	TTA	G	G	AACT	CTT	G	GA	TAAA
RWG-022	C	T/TA	A	C	TA	GA	C	GT	GGAGAGA	GAT	G	C	T	T	G	ATT	TTTGG/TG	TTGG/TG	TG/T	GGGGT/G	GGGT/G	GGT	GT/G	AT	ACTAAACACAG	A	G	T	GA	G	AACT	CT	G	GA	TAAA
RWG-023	CT	TA	AT	C	TA	GA	C	GT	GGAGA	G/GAT	G	C	T	T	G	.	.	.	.	.	.	.	.	A	ACTAAACACAG	A	G	T	G	G	AACT	CT	G	GA	TAAA
RWG-024	CT	T	AT	C	TA	G	CA	GT	GGAGA	G	GA	CTTTGCG	TTCCCCCTCCTCC	TGGA	GTA	ATT	TTTGG	TTGG	T	GGGGT	GGGT	GGTGT	GT	A	ACTAAACACAG	AGGG/AGG	GCA	T	GA	G	AACT	C	GAT	GAA	T
RWG-025	CT	T	AT	C	TA	G	CA	GT	GGAGA	G	GA	CTTTGCG	TTCCCCCTCCTCC	TGGA/T	GTA	ATTT	TTTGG	TTGG	T	GGGGT	GGGT	GGTGT	GT	A	ACTAAACACAG/A	AGGG	GCA	T	GA	G	AACT	C	GAT	GAA/GAAA	T
RWG-026	CT	T	AT	C	TA	G	CA	GT	GGAGA	G	GA	CTTTGCG	TTCCCCCTCCTCC	TGGA	GTA	ATT	TTTGG/TG	TTGG/TG	T	GGGGT	GGGT	GGTGT/GGT	GT	A	ACTAAACACAG	AGGG	GCA	T	GA	G	AACT	C	GAT	GAA	T
RWG-027	CT	T	AT	C	TA	G	CA	GT	GGAGA	G	GA	CTTTGCG	TTCCCCCTCCTCC	TGGA	GTA	A	T	T	T	GGGGT	GGGT	GGTGT	GT	A	ACTAAACACAG	AGGGG	GCA	T	GA	G	AACT	C	GAT	GAA	T
RWG-028	CT	T	AT	C	TA	G	CA	GT	GGAGA	G	GA	CTTTGCG	TTCCCCCTCCTCC	TGGA	GTA	A	T	T	T	GGGGT	GGGT/G	GGTGT/GGT	GT/G	A	ACTAAACACAG	.	GCA	T	GA	G	AACT	C	GAT	GAA	T
RWG-029	CT	T	AT	C	TA	G	CA	GT	GGAGA/G	G	GA	CTTTGCG	TTCCCCCTCCTCC	TGGA	GTA/G	A	TG	TG	T	GGGGT	GGGT	GGTGT	GT	A	ACTAAACACAG	.	GCA	T	GA	G	AACT	C	GAT	GAA	T
RWG-030	C	T/TA	A	C	TA	GA	C	GT	GGAGA	G	G	C	T	T	G	ATT	TTTGG	TTGG	.	.	.	.	.	AT	ACTAAACACAG	A	G	T	GA	G	AACT	CT	G	GAA/GA	TAAA
RWG-031	C	TA	AT	CATTGAATATAT	TA	GA	C	GTT	GGAGA	GAT	G	C	T	TGAGGA/T	G	ATT	TTTGG	TTGG	TG/T	GGGGT	GGGT	GGTGT/GGT	G	AT	ACTAAACACAG	A	G	T	G	G	AACT	CT	G	G	TAAA
RWG-032	CT	T	AT	C	TA	G	CA	GT	GGAGA/GGA	G	GA	CTTTGCG	TTCCCCCTCCTCC	TGGA	GTA	AT	T/TG	TG/T	T	GGGGT	GGGT/G	GGTGT/GGT	GT/G	A	ACTAAACACAG	AGGG	GCA	T	GA	G	AACT	C	GAT/G	GAAA	T
RWG-033	CT	T	AT	C	TA	G	CA	GT	GGAGA	G	GA	CTTTGCG	TTCCCCCTCCTCC	TGGA	GTA	ATT/ATTT	TTTGG	TTGG	TG/TGG	GGGGT	GGGT	GGTGT	GT	A	ACTAAACACAG	AGGG	GCA	T	GA	G	AACT	C	GAT	GAA	T
RWG-034	C	TA	AT	CATTGAATATAT	TA	GA	C	GTT	GGAGA/GGAGAGA	GAT	G	C	T	TGAGGA/T	G	ATTT	TTTGG	TTGG	TG	GGGGT	GGGT	G	G	AT	ACTAAACACAG	A	G	T	G	G	AACT	CT	G	GA/G	TAAA
RWG-035	CT	T	AT	C	TA	G	CA	GT	GGAGA/GGA	G	GA	CTTTGCG	TTCCCCCTCCTCC	TGGA	GTA	ATT	TTTGG	TTGG	TG/TGG	GGGGT	GGGT	GGTGT	GT	A	ACTAAACACAG	.	GCA	T	GA	G	AACT	C	GAT	GAA	T
RWG-036	C	T	A	C	TA	GA	C	GT	GGAGA	G/GAT	G	C	T	T	G	ATT	TTTGG	TG	T	GGGGT/G	G	GGT	G	AT	ACTAAACACAG	A	G	T	GA	G	AACT	CT	G	GA	TAAA
RWG-037	C	TA	AT	C	TA	GA	C	GT	GGAGA	GAT	G	C	T	TGAGGA	G	ATT	TTTGG/T	TTGG/T	T	G	G	G/GGT	G	AT	ACTAAACACAG	A	G	T	G	G	AACT	CT	G	G	TAAA
RWG-038	C	TA	AT	C	TA	GA	C	GT	GGAGA	GAT	G	C	T	TGAGGA	G	ATT	TTTGG/T	TTGG/T	T	G	G	G/GGT	G	AT	ACTAAACACAG	A	G	T	G	G	AACT	CT	G	G	TAAA
RWG-039	C	T	A	C	TA	GA	C	GT	GGAGA	GAT	G	C	T	T	G	ATT	TTTGG	TTGG	TGG	GGGGT	GGGT	GGT	G	AT	ACTAAACACAG	A	G	T	GA	G	AACT	CT	G	GA	TAAA
RWG-040	CT	T	AT	C	TA	G	CA	GT	GGAGA	G	GA	CTTTGCG	TTCCCCCTCCTCC	TGGA	GTA	ATT	TTTGG	TTGG	TG	GGGGT	GGGT	GGTGT	GT	A	ACTAAACACAG	AGGG	GCA	T	GA	G	AACT	C	GAT	GAA	T
RWG-041	CT	TA	AT	C	TA	GA	C	GT	GGAGA	G/GAT	G	C	T	T	G	ATT	TTTGG	TTGG	TG	GGGGT	GGGT	GGT	G	A	ACTAAACACAG	A	G	T	G	G	AACT	CT	G	GA	TAAA
RWG-042	CT	T	AT	C	TA	G	CA	GT	GGAGA	G	GA	CTTTGCG	TTCCCCCTCCTCC	TGGA	.	.	.	.	.	.	.	.	.	A	ACTAAACACAG	AGGGG	GCA	T	GA	G	A	C	GAT	GAA	T
RWG-043	C	TA	AT	C	TA	GA	C	GT	GGAGA	GAT	G	.	T	TGAGGA	G	ATT	TTTGG	TTGG	T	G	G	G	G	AT	ACTAAACACAG	A	G	T	G	G	AACT	CT	G	G	TAAA
RWG-044	CT	TA	AT	C	TA	GA	C	GT	GGAGA	G	G	C	T	T	G	.	.	.	.	.	.	.	.	A	ACTAAACACAG	A	G	T	G	G	AACT	CT	G	GA	TAAA
RWG-045	CT	T	AT	C	TA	G	CA	GT	GGAGA	G	GA	CTTTGCG	TTCCCCCTCCTCC	TGGA	GTA	ATT/AT	TTTGG/T	T	T	GGGGT	GGGT	GGTGT/GGT	GT	A	ACTAAACACAG	AGGGG	GCA	T	GA	G	AACT	C	GAT	GAAA	T
RWG-046	CT	T	AT	C	TA	G	CA	GT	GGAGA/GGA	G	GA	CTTTGCG	TTCCCCCTCCTCC	TGGA	GTA	A	TG	TG	T	GGGGT	GGGT	GGTGT/GGT	GT	A	ACTAAACACAG	.	GCA	T	GA	G	AACT	C	GAT	GAA	T
RWG-047	C	TA	AT	C	TA	GA	C	GT	GGAGA	GAT	G	C	.	TGAGGA	G	ATT	TTTGG	TTGG/T	T	G	G	G	G	AT	ACTAAACACAG	A	G	T	G	G	AACT	CT	G	G	TAAA
RWG-048	C	TA	AT	C	TA	GA	C	GT	GGAGA	GAT	G	C	T	TGAGGA	G	ATT/AT	TTTGG/T	TTGG/T	T	G	G	G	G	AT	ACTAAACACAG	A	G	T	G	G	AACT	CT	G	G	TAAA
RWG-049	CT	TA	AT	C	TA	GA	C	GT	GGAGA	G/GAT	G	C	T	T	.	.	.	.	.	.	.	.	.	A	ACTAAACACAG	A	G	T	G	G	AACT	CT	G	GA	TAAA
RWG-050	CT	T	AT	C	TA	G	CA	GT	GGAGA	G	GA	CTTTGCG	TTCCCCCTCCTCC	TGGA	GTA	ATT	TTTGG	TTGG	TG	GGGGT	GGGT	GGTGT	GT	A	ACTAAACACAG	AGGG/AGG	GCA	T	GA	G	AACT	C	GAT	GAA	T
RWG-051	CT	T	AT	C	TA	G	CA	GT	GGAGA/GGA	G	GA	CTTTGCG	TTCCCCCTCCTCC	TGGA	GTA	AT	TTTGG/T	T	T	GGGGT	GGGT	GGTGT/GGT	GT	A	A	AGGG	GCA	T	GA	G	AACT	C	GAT	GAAA	T
RWG-052	CT	T	AT	C	TA	G	CA	GT	GGAGA	G	GA	CTTTGCG	TTCCCCCTCCTCC	TGGA	GTA	ATT	TTTGG	TTGG	TG/TGG	GGGGT	GGGT	GGTGT	GT	A	ACTAAACACAG	AGGG	GCA	T	GA	G	AACT	C	GAT	GAA	T
RWG-053	C	TA	AT	C	TA	GA	C	GT	.	GAT	G	C	T	TGAGGA	G	ATT	TTTGG	TTGG	T	G	G	GGT	G	AT	ACTAAACACAG	A	G	T	G	G	AACT	CT	G	G	TAAA
RWG-054	C	TA	AT	CATTGAATATAT	TA	GA	C	GTT	GGAGA	GAT	G	C	T	TGAGGA/T	G	ATT	TTTGG	TTGG/T	T	G	G	GGT	G	AT	ACTAAACACAG	AGGG/A	G	T	G	G	AACT	CT	G	G	TAAA
RWG-055	CT	T	AT	C	TA	G	CA	GT	GGAGA/GGAGAGA	G	GA	CTTTGCG	TTCCCCCTCCTCC	TGGA	GTA	ATT	TTTGG	TTGG	TG	GGGGT	GGGT	GGTGT	GT	A	ACTAAACACAG	AGGG/AGGGG	GCA	T	GA	G	AACT	C	GAT	GAA/GA	T
RWG-056	C	T	A	C	TA	GA	C	GT	GGAGA	G/GAT	G	C	T	T	G	.	.	.	.	.	.	.	.	AT	ACTAAACACAG	A	G	T	GA	G	AACT	CT	G	GA	TAAA
RWG-057	CT	T	AT	C	TA	G	CA	GT	GGAGA/GGAGAGA	G	GA	CTTTGCG	TTCCCCCTCCTCC	TGGA	GTA	.	T	T	T	GGGGT	GGGT	GGT	GT	A	ACTAAACACAG	AGGG/AGG	GCA	T	GA	G	AACT	C	GAT	GAA	T
RWG-058	CT	T	AT	C	TA	G	CA	GT	GGAGA	G	GA	CTTTGCG	TTCCCCCTCCTCC	TGGA	GTA	ATT	TTTGG	TTGG	.	GGGGT	GGGT	GGTGT	GT	A	ACTAAACACAG	AGGG/AGG	GCA	T	GA	G	AACT	C	GAT	GAA	T
RWG-059	CT	T	AT	C	TA	G	CA	GT	GGAGA/GGA	G	GA	CTTTGCG	TTCCCCCTCCTCC	TGGA	GTA	ATTT	TTTGG	TTGG	.	.	.	GGTGT	.	A	ACTAAACACAG	AGGG/AGG	GCA	T	GA	G	AACT	C	GAT	GAA	T
RWG-060	C	T	A	C	TA	GA	C	GT	GGAGA	G/GAT	G	C	T	T	G	ATT	TTTGG	.	.	.	.	.	.	AT	ACTAAACACAG	A	G	T	GA	G	AACT	CT	G	GA	TAAA
RWG-061	CT	TA	AT	C	TA	GA	C	GT	GGAGA	G/GAT	G	C	T	T	G	ATT	TTTGG	TG	T	GGGGT	G	GGT	G	A	ACTAAACACAG	A	G	T	G	G	AACT	CT	G	GA	TAAA
RWG-062	CT	T	AT	C	TA	G	CA	GT	GGAGA/GGA	G	GA	CTTTGCG	TTCCCCCTCCTCC	TGGA	GTA	ATT	TTTGG	TTGG	TGG	GGGGT	GGGT	GGTGT	GT	A	ACTAAACACAG	AGGG/AGG	GCA	T	GA	G	AACT	C	GAT	GAA	T
RWG-063	CT	T	AT	C	TA	G	CA	GT	GGAGA	G	GA	CTTTGCG	TTCCCCCTCCTCC	.	GTA	.	TTTGG	TTGG	TG	GGGGT	GGGT	GGTGT	GT	A	ACTAAACACAG	AGG	GCA	T	GA	G	AACT	C	GAT	GAA	T
RWG-064	CT	TA	AT	C	TA	GA	C	GT	GGAGA	G	G	C	T	T	G	ATT	TTTGG	.	.	G	G	GGT	G	A	ACTAAACACAG	A	G	T	G	G	AACT	CT	G	GA	TAAA
RWG-065	CT	T	AT	C	TA	G	CA	GT	GGAGA	G	GA	CTTTGCG	TTCCCCCTCCTCC	TGGA	GTA	A	T	T	T	GGGGT	GGGT	GGTGT	GT	A	ACTAAACACAG	AGGGG	GCA	T	GA	G	AACT	C	GAT	GAA	T
RWG-066	CT	T	AT	C	TA	G	CA	GT	GGAGA	G	GA	CTTTGCG	TTCCCCCTCCTCC	TGGA	GTA	A	T/TG	TG/T	T	GGGGT	G	GGT	G	A	ACTAAACACAG	AGGG	GCA	T	GA	G	AACT	C	GAT	GAAA	T
RWG-067	C	TA	AT	C	TA	GA	C	GT	GGAGA	GAT	G	C	T	TGAGGA	G	ATT	TTTGG/T	TTGG/T	T	G	G	G/GGT	G	AT	ACTAAACACAG	A	G	T	G	G	AACT	CT	G	G	TAAA
RWG-068	CT	TA	AT	C	TA	GA	C	GT	GGAGA	G	G	C	.	T	G	.	.	.	.	.	.	.	.	A	ACTAAACACAG	A	G	T	G	G	AACT	CT	G	GA	TAAA
RWG-069	CT	T	AT	C	TA	G	CA	GT	GGAGA/G	G	GA	CTTTGCG	TTCCCCCTCCTCC	TGGA	GTA	ATT	TTTGG	TTGG/TG	T	GGGGT	GGGT	GGT	GT	A	ACTAAACACAG	AGGG/A	GCA	T	GA	G	AACT	C	GAT	GAA	T
RWG-070	C	T	A	C	TA	GA	C	GT/G	GGAGA	G/GAT	G	C	T	T	.	.	TTTGG	TTGG	TG	GGGGT/G	GGGT/G	GGTGT/GGT	G	A/AT	ACTAAACACAG	A	G	T/TTA	GA/G	G	AACT	CTT/CT	GAT/G	GA	TAAA
RWG-071	C	T	A	C	TA	GA	C	GT	GGAGA	G/GAT	G	C	T	T	G	ATT	TTTGG	TTGG	TGG	GGGGT	GGGT	GGTGT	G	AT	ACTAAACACAG	A	G	T	GA	G	AACT/A	C/CT	G	GA	TAAA
RWG-072	C	T	A	C	TA	GA	C	G	.	.	G	C	T	T	.	A	T	TG	.	G	G	GGT	G	A	ACTAAACACAG	A	G	TTA	G	G	AACT	CTT	GAT	GA	TAAA
RWG-073	C	T	A	C	TA	GA	C	GT	GGAGA	G/GAT	G	C	T	T	G	ATT	TTTGG	TTGG	T	G	G	GGT	G	AT	ACTAAACACAG	A	G	T	GA	G	AACT	CT	G	GAA/GA	TAAA
RWG-074	CT	T	AT	C	TA	G	CA	GT	GGAGA	G	GA	CTTTGCG	TTCCCCCTCCTCC	TGGA	GTA/G	A	T	T	T	GGGGT	GGGT	GGT	GT	A	ACTAAACACAG	AGGG/AGG	GCA	T	GA	G	AACT	C	GAT/G	GAA	T
RWG-075	CT	T	AT	C	TA	G	CA	GT	GGAGA	G	GA	CTTTGCG	TTCCCCCTCCTCC	TGGA	GTA	A	T	T	T	GGGGT	GGGT	GGTGT/GGT	GT	A	ACTAAACACAG	AGGG	GCA	T	GA	G	AACT	C	GAT	GAA/GAAA	T
RWG-076	CT	T	AT	C	TA	G	CA	GT	GGAGA	G	GA	CTTTGCG	TTCCCCCTCCTCC	TGGA	GTA	A	TTTGG/TG	TTGG/TG	TG/T	GGGGT	GGGT	GGTGT	GT	A	ACTAAACACAG	AGGGG	GCA	T	GA	G	AACT	C	GAT	GAA	T
RWG-077	CT	T	AT	C	TA	G	CA	GT	GGAGA	G	GA	CTTTGCG	TTCCCCCTCCTCC	TGGA	GTA	A	T	T	T	GGGGT	G	GGT	GT/G	A	ACTAAACACAG	AGGGG	GCA	T	GA/G	G	AACT	C	GAT	GAA	T
RWG-078	CT	T	AT	C	TA	G	CA	GT	GGAGA/G	G	GA	CTTTGCG	TTCCCCCTCCTCC	TGGA	GTA	AT/A	T	T	T	GGGGT	GGGT/G	GGTGT/GGT	GT/G	A	ACTAAACACAG	AGGGG	GCA	T	GA	G	AACT	C	GAT	GAA/GAAA	T
RWG-079	CT	T	AT	C	TA	G	CA	GT	GGAGA/GGA	G	GA	CTTTGCG	TTCCCCCTCCTCC	TGGA	GTA	ATTT	TTTGG	TTGG	TG/T	GGGGT	GGGT	GGTGT/GGT	GT	A	ACTAAACACAG	AGGG	GCA	T	GA	G	AACT	C	GAT	GAA	T
RWG-080	CT	T	AT	C	TA	G	CA	GT	GGAGA	G	GA	CTTTGCG	TTCCCCCTCCTCC	TGGA	GTA	A	T	T	T	GGGGT	GGGT	GGTGT/GGT	GT	A	ACTAAACACAG	AGGGG	GCA	T	GA	G	AACT	C	GAT	GAA/GA	T
RWG-081	CT	T	AT	C	TA	G	CA	GT	GGAGA	G	GA	CTTTGCG	TTCCCCCTCCTCC	TGGA	GTA	.	.	.	.	.	.	.	.	A	ACTAAACACAG	AGGG/AGG	GCA	T	GA	G	AACT	C	GAT	GAAA	T
RWG-082	CT	T	AT	C	TA	G	CA	GT	GGAGA/GGA	G	GA	CTTTGCG	TTCCCCCTCCTCC	TGGA	GTA	A	TG	TG	.	GGGGT	GGGT	GGTGT	GT	A	ACTAAACACAG	AGGGG	GCA	T	GA	G	AACT	C	GAT	GAA	T
RWG-083	CT	T	AT	C	TA	G	CA	GT	GGAGA	G	GA	CTTTGCG	TTCCCCCTCCTCC	TGGA	GTA	ATT/ATTT	TTTGG	TTGG	TG/TGG	GGGGT	GGGT	GGTGT	GT	A	ACTAAACACAG	AGGG	GCA	T	GA	G	AACT	C	GAT	GAA	T
RWG-084	CT	T	AT	C	TA	G	CA	GT	GGAGA	G	GA	CTTTGCG	TTCCCCCTCCTCC	TGGA	GTA	A	T	T	T	GGGGT/G	GGGT/G	GGT	GT/G	A	ACTAAACACAG	.	GCA	T	GA	GA	AACT	C	GAT	GAA	T
RWG-085	CT	TA	AT	C	TA	GA	C	GT	GGAGA	G/GAT	G	C	T	T	G	AT	TTTGG	TG	.	.	.	GGT	G	A	ACTAAACACAG	A	G	T	G	G	AACT	CT	G	GA	TAAA
RWG-086	CT	TA	AT	C	TA	GA	C	GT	GGAGA	G/GAT	G	C	T	T	G	.	TTTGG	TTGG	T	GGGGT/G	G	GGT	G	A	ACTAAACACAG	A	G	T	G	G	AACT	CT	G	GA	TAAA
RWG-087	CT	T	AT	C	TA	G	CA	GT	GGAGA/G	G	GA	CTTTGCG	TTCCCCCTCCTCC	TGGA	GTA	ATT	TTTGG	TTGG	TG/T	GGGGT	GGGT	GGTGT	GT	A	ACTAAACACAG	AGGG	GCA	T	GA	G	AACT	C	GAT	GAA	T
RWG-088	CT	T	AT	C	TA	G	CA	GT	GGAGA	G	GA	CTTTGCG	TTCCCCCTCCTCC	TGGA	GTA	ATT	TTTGG	TTGG	TGG	GGGGT	GGGT	GGTGT	GT	A	ACTAAACACAG	AGGG	GCA	T	GA	G	AACT	C	GAT	GAA	T
RWG-089	CT	T	AT	C	TA	G	CA	GT	GGAGA/GGA	G	GA	CTTTGCG	TTCCCCCTCCTCC	TGGA	GTA	A	T/TG	TG/T	T	GGGGT	GGGT	GGTGT	GT	A	ACTAAACACAG	AGGG	GCA	T	GA	G	AACT	C	GAT	GAAA	T
RWG-090	CT	T	AT	C	TA	G	CA	GT	GGAGA	G	GA	CTTTGCG	TTCCCCCTCCTCC	TGGA/T	GTA	A	TG	TG	T	GGGGT	GGGT	GGTGT	GT/G	A	ACTAAACACAG	AGGG/AGGGG	GCA	T	GA	G	AACT	C	GAT	GAAA	T
RWG-091	CT	T	AT	C	TA	G	CA	GT	GGAGA	G	GA	CTTTGCG	TTCCCCCTCCTCC	TGGA	GTA	ATT	TTTGG	TTGG	TGG	GGGGT	GGGT	GGTGT	G	A	ACTAAACACAG	AGGG/AGG	GCA	T	GA	G	AACT	C	GAT	GAA	T
RWG-092	CT	T	AT	C	TA	G	CA	GT	GGAGA/GGA	G	GA	CTTTGCG	TTCCCCCTCCTCC	TGGA	GTA	ATT/ATTT	TTTGG	TTGG	TG	GGGGT	GGGT	GGTGT	GT	A	ACTAAACACAG	AGGG/AGG	GCA	T	GA	G	AACT	C	GAT	GAA/GAAA	T
RWG-093	CT	T	AT	C	TA	G	CA	GT	GGAGA/GGA	G	GA	CTTTGCG	TTCCCCCTCCTCC	TGGA	GTA	ATT	TTTGG	TTGG	TG	GGGGT	GGGT	GGTGT	GT	A	ACTAAACACAG	AGGG	GCA	T	GA	G	AACT	C	GAT	GAA	T
RWG-094	CT	T	AT	C	TA	G	CA	GT	GGAGA/GGA	G	GA	CTTTGCG	TTCCCCCTCCTCC	TGGA	GTA	ATT	TTTGG	TTGG/TG	T	GGGGT	GGGT	GGTGT	GT/G	A	ACTAAACACAG	AGGG/AGG	GCA	T	GA	G	AACT	C	GAT	GAA	T
RWG-095	CT	T	AT	C	TA	G	CA	GT	GGAGA	G	GA	CTTTGCG	TTCCCCCTCCTCC	TGGA	GTA	ATTT	TTTGG/TG	TTGG/TG	T	GGGGT	GGGT	GGTGT	GT/G	A	ACTAAACACAG	AGGG	GCA	T	GA	G	AACT	C	GAT	GAA	T
RWG-096	CT	T	AT	C	TA	G	CA	GT	GGAGA/GGA	G	GA	CTTTGCG	TTCCCCCTCCTCC	TGGA	GTA	ATT	TTTGG	TTGG	TG/TGG	GGGGT	GGGT	GGTGT	GT	A	ACTAAACACAG	AGGG/AGG	GCA	T	GA	G	AACT	C	GAT/G	GAA/GA	T
RWG-097	CT	T	AT	C	TA	G	CA	GT	GGAGA/GGA	G	GA	CTTTGCG	TTCCCCCTCCTCC	TGGA	GTA	ATT	TTTGG	TTGG	TGG	GGGGT	GGGT	GGTGT	GT	A	ACTAAACACAG	AGGGG	GCA	T	GA	G	AACT	C	GAT	GAA/GAAA	T
RWG-098	CT	T	AT	C	TA	G	CA	GT	GGAGA/GGA	G	GA	CTTTGCG	TTCCCCCTCCTCC	TGGA	GTA	A	TG	TG	T	GGGGT	GGGT	GGTGT	GT/G	A	ACTAAACACAG	AGGG/AGG	GCA	T	GA	G	AACT	C	GAT	GAA/GAAA	T
RWG-099	CT	T	AT	C	TA	G	CA	GT	GGAGA	G	GA	CTTTGCG	TTCCCCCTCCTCC	TGGA	GTA	ATT	TTTGG	TTGG	TGG	GGGGT	GGGT	GGTGT	GT	A	ACTAAACACAG	AGGG/AGG	GCA	T	GA	G	AACT	C	GAT	GAA/GAAA	T
RWG-100	CT	T	AT	C	TA	G	CA	GT	GGAGA	G	GA	CTTTGCG	TTCCCCCTCCTCC	TGGA	GTA	ATT	TTTGG	TTGG	TG	GGGGT/G	GGGT/G	GGTGT/GGT	GT/G	A	ACTAAACACAG	AGGG	GCA	T	GA	G	AACT	C	GAT	GAA	T
RWG-101	CT	T	AT	C	TA	G	CA	GT	GGAGA/GGA	G	GA	CTTTGCG	TTCCCCCTCCTCC	TGGA/T	GTA	A	TG	TG	T	GGGGT	GGGT	GGTGT	GT	A	ACTAAACACAG	AGGG	GCA	T	GA	G	AACT	C	GAT	GAA/GAAA	T
RWG-102	CT	T	AT	C	TA	G	CA	GT	GGAGA/GGA	G	GA	CTTTGCG	TTCCCCCTCCTCC	TGGA	GTA	A	TG	TG	TG/T	GGGGT	GGGT	GGTGT	GT	A	ACTAAACACAG	AGGGG	GCA	T	.	G	AACT	C	GAT	GAA	T
RWG-103	CT	T	AT	C	TA	G	CA	GT	GGAGA/GGA	G	GA	CTTTGCG	TTCCCCCTCCTCC	TGGA	GTA	ATT	TTTGG	TTGG	TG/TGG	GGGGT	GGGT	GGTGT	GT	A	ACTAAACACAG	AGGG	GCA	T	GA	G	AACT	C	GAT	GAA/GA	T
RWG-104	CT	T	AT	C	TA	G	CA	GT	GGAGA	G	GA	CTTTGCG	TTCCCCCTCCTCC	TGGA	GTA	ATTT	TTTGG	TTGG	TG	GGGGT	GGGT	GGTGT	GT	A	ACTAAACACAG	AGGG	GCA	T	GA	G	AACT	C	GAT	GAA	T
RWG-105	C	T	A	C	TA	GA	C	GT	GGAGA/GGAGAGA	G/GAT	G	C	TTCCCCCTCCTCC/T	TGGA/T	GTA/G	ATT/AT	TTTGG/T	TTGG/T	T	GGGGT	.	GGT	GT	AT	ACTAAACACAG	.	GCA	.	GA	G	AACT	CT	GAT/G	GA	TAAA
RWG-106	CT	T	AT	C	TA	G	CA	GT	GGAGAGA	G	GA	CTTTGCG	TTCCCCCTCCTCC	TGGA	GTA	AT	TTTGG/TG	TG	T	GGGGT	GGGT	GGTGT	GT	A	ACTAAACACAG	AGGG	GCA	T	GA	G	AACT	C	GAT	GAA	T
RWG-107	CT	T	AT	C	TA	G	CA	GT	GGAGA	G	GA	CTTTGCG	TTCCCCCTCCTCC	TGGA	.	.	TTTGG	TTGG	TG	GGGGT	GGGT	GGTGT	GT	A	ACTAAACACAG	AGGG/AGG	GCA	T	GA	G	AACT	C	GAT/G	GAA	T
RWG-108	C	TA	AT	C	TA	GA	C	GT	GGAGA	GAT	G	C	T	TGAGGA/T	G	AT	T	T	T	G	G	G/GGT	G	AT	ACTAAACACAG	A	G	T	G	G	AACT	CT	G	G	TAAA
RWG-109	C	T	A	C	TA	GA	C	GT	GGAGA	G/GAT	G	C	T	T	G	ATT	TTTGG	TTGG	TGG/T	GGGGT/G	GGGT/G	GGT	G	AT	ACTAAACACAG	A	G	T	GA	G	AACT	CT	G	GA	TAAA
RWG-110	CT	T	AT	C	TA	G	CA	GT	GGAGA	G	GA	CTTTGCG	TTCCCCCTCCTCC	TGGA	GTA	AT	TTTGG/TG	TG	T	GGGGT	GGGT	GGTGT/GGT	GT/G	A	ACTAAACACAG	AGGGG	GCA	T	GA	G	AACT	C	GAT	GAA	T
RWG-111	CT	T	AT	C	TA	G	CA	GT	GGAGA	G	GA	CTTTGCG	TTCCCCCTCCTCC	TGGA	GTA	A	T	T	T	GGGGT	GGGT/G	GGTGT/GGT	GT/G	A	ACTAAACACAG	AGGGG	GCA	T	GA	G	AACT	C	GAT	GAA	T
RWG-112	C	T	A	C	TA	GA	C	GT	GGAGA	G/GAT	G	C	T	T	G	ATT	TTTGG	TTGG/T	T	G	G	GGT	G	AT	ACTAAACACAG	A	G	T	GA	G	AACT	CT	G	GA	TAAA
RWG-113	C	TA	AT	C	TA	GA	C	GTT	GGAGA/GGA	GAT	G	C	T	TGAGGA	G	ATT	TTTGG	TTGG	T	G	G	G	G	AT	ACTAAACACAG	A	G	T	G	G	AACT	CT	G	G	TAAA
RWG-114	CT	T	AT	C	TA	G	CA	GT	GGAGA/GGA	G	GA	CTTTGCG	TTCCCCCTCCTCC	TGGA	GTA	ATT/ATTT	TTTGG	TTGG	TG/TGG	GGGGT	GGGT	GGTGT	GT	A	ACTAAACACAG	AGGG/AGG	GCA	T	GA	G	AACT	C	GAT	GAA	T
RWG-115	CT	T	AT	C	TA	G	CA	GT	GGAGA	G	GA	CTTTGCG	TTCCCCCTCCTCC	TGGA/T	GTA	A	TG	TG	T	GGGGT	GGGT	GGTGT	GT	A	ACTAAACACAG	AGGGG	GCA	T	GA	G	AACT	C	GAT	GAA	T
RWG-116	C	T	A	C	TA	GA	C	G	GGAGA/GGAGAGA	G	G	C	T	T	G	A	T	TG	.	G	G	GGT	G	A	ACTAAACACAG	A	G	TTA	G	G	AACT	CTT	GAT	GA	TAAA
RWG-117	CT	T	AT	C	TA	G	CA	GT/GTT	GGAGA/G	G	GA	CTTTGCG	TTCCCCCTCCTCC	TGGA	GTA	ATT/A	TTTGG/T	T	T	G	G	GGTGT/GGT	GT/G	A	ACTAAACACAG	AGGG/AGGGG	GCA	T	GA	G	AACT	C	GAT	GAAA	T
RWG-118	C	TA	AT	C	TA	GA	C	GT	GGAGA	G/GAT	G	C	T	TGAGGA/T	G	ATT	TTTGG	TTGG	.	.	.	.	.	AT	ACTAAACACAG	A	G	T	G	G	AACT	CT	G	G	TAAA
RWG-119	C	TA	AT	C	TA	GA	C	GT	GGAGA/GGA	GAT	G	C	T	TGAGGA/T	G	ATT	TTTGG	TTGG/T	T	G	G	GGT	G	AT	ACTAAACACAG	A	G	T	G	G	AACT	CT	G	G	TAAA
RWG-120	C	TA	AT	C	TA	GA	C	GT	GGAGA	GAT	G	C	T	TGAGGA	G	ATT	T	T	T	G	G	G	G	AT	ACTAAACACAG	A	G	T	G	G	AACT	CT	G	G	TAAA
RWG-121	C	T	A	C	TA	GA	C	GT	GGAGA	G/GAT	G	C	T	T	G	ATT	TTTGG	TTGG/T	T	G	G	GGT	G	AT	ACTAAACACAG	A	G	T	GA	G	AACT	CT	G	GA	TAAA
RWG-122	C	T/TA	A	C	TA	GA	C	GT	GGAGA	G/GAT	G	C	T	T	G	ATT	TTTGG	TTGG	T	G	G	GGT	G	AT	ACTAAACACAG	A	G	T	GA	G	AACT	CT	G	GA	TAAA
RWG-123	C	T	A	C	TA	GA	C	GT	GGAGA	G/GAT	G	C	T	T	G	ATT/ATTT	TTTGG	TTGG/TG	T	GGGGT	G	GGT	G	AT	ACTAAACACAG	A	G	T	GA	G	AACT	CT	G	GA	TAAA
RWG-124	C	T	A	C	TA	GA	C	G	GGAGAGA	G	G	C	T	T	G	.	.	.	.	.	.	.	.	A	ACTAAACACAG	A	G	TTA	G	G	AACT	CTT	GAT	GA	TAAA
RWG-125	C	T	A	C	TA	GA	C	GT	GGAGA	GAT	G	C	T	T	G	ATT	TTTGG/TG	TTGG/TG	T	G	G	GGT	G	AT	ACTAAACACAG	A	G	T	GA	G	AACT	CT	G	GA	TAAA
RWG-126	C	T/TA	A	C	TA	GA	C	GT	GGAGA	G/GAT	G	C	T	T	G	ATT	TTTGG	TTGG/T	TG	GGGGT/G	GGGT/G	GGT	G	AT	ACTAAACACAG	A	.	T	GA	G	AACT	CT	G	GAA/GA	TAAA
RWG-127	CT	T	AT	C	TA	G	CA	GT	GGAGA	G	GA	CTTTGCG	TTCCCCCTCCTCC	TGGA	GTA	ATT	TTTGG	TTGG	TG/TGG	GGGGT	GGGT	GGTGT	GT	A	ACTAAACACAG	AGGG	GCA	T	GA	G	AACT	C	GAT	GAA	T/TAAA
RWG-128	CT	T	AT	C	TA	G	CA	GT	GGAGA	G	GA	CTTTGCG	TTCCCCCTCCTCC	TGGA	GTA/G	AT/A	T	T	T	GGGGT	GGGT/G	GGT	GT	A	ACTAAACACAG	AGGG	GCA	T	GA	G	AACT	C	GAT	GAA	T
RWG-129	CT	T	AT	C	TA	G	CA	GT	GGAGA/GGA	G	GA	CTTTGCG	TTCCCCCTCCTCC	TGGA	GTA/G	AT/A	T/TG	TG/T	T	GGGGT	GGGT	GGTGT/GGT	GT	A	ACTAAACACAG	.	GCA	T	GA	G	AACT	C	GAT	GAA	T
RWG-130	CT	T	AT	C	TA	G	CA	GT	GGAGA/G	G	GA	CTTTGCG	TTCCCCCTCCTCC	TGGA	GTA	A	T	T	T	GGGGT/G	GGGT/G	GGT	GT/G	A	ACTAAACACAG	AGGG/AGG	GCA	T	GA	G	AACT	C	GAT	GAA	T
RWG-131	C	TA	AT	C	TA	GA	C	GT	GGAGA	GAT	G	C	T	TGAGGA	G	ATT/ATTT	TTTGG	TTGG/T	T	G	G	G/GGT	G	AT	ACTAAACACAG	A	G	T	G	G	AACT	CT	G	G	TAAA
RWG-132	CT	T	AT	C	TA	G	CA	GT	GGAGA	G	GA	CTTTGCG	TTCCCCCTCCTCC	TGGA	GTA	AT/A	TTTGG/T	TTGG/TG	TGG	GGGGT	GGGT	GGTGT	GT	A	ACTAAACACAG	AGGG	GCA	T	GA	G	AACT	C	GAT	GAA	T
RWG-133	CT	T	AT	C	TA	G	CA	GT	GGAGA/GGA	G	GA	CTTTGCG	TTCCCCCTCCTCC	TGGA	GTA	ATT/ATTT	TTTGG	TTGG/T	TG/T	GGGGT	GGGT	GGTGT	GT/G	A	ACTAAACACAG	AGGG	GCA	T	GA	G	AACT	C	GAT	GAA	T
RWG-134	CT	T	AT	C	TA	G	CA	GT	GGAGA	G	GA	CTTTGCG	TTCCCCCTCCTCC	TGGA	GTA	ATTT	TTTGG	TTGG	.	.	.	.	.	A	ACTAAACACAG	AGGG	GCA	T	GA	G	AACT	C	GAT	GAA	T
RWG-135	CT	T	AT	C	TA	G	CA	GT	GGAGA/GGAGAGA	G	GA	CTTTGCG	TTCCCCCTCCTCC	TGGA	GTA	ATT	TTTGG	TTGG	TG	GGGGT	GGGT	GGTGT	GT	A	ACTAAACACAG	AGGG	GCA	T	GA	G	AACT	C	GAT	GAA	T
RWG-136	CT/C	T	AT	C	TA	G	CA	GT	GGAGA/GGA	G	GA	CTTTGCG	TTCCCCCTCCTCC	TGGA	GTA	ATT/AT	TTTGG	TTGG/TG	T	GGGGT	GGGT	GGTGT	GT	A	ACTAAACACAG	AGGG/AGG	GCA	T	GA	G	AACT	C	GAT	GAA	T
RWG-137	CT	TA	AT	C	TA	GA	C	GT	GGAGA	G/GAT	G	C	T	T	G	ATT/AT	TTTGG	TTGG/TG	T	GGGGT	G	GGT	G	A	ACTAAACACAG	A	G	T	G	G	AACT	CT	G	GA	TAAA

## Sheet: Suppl Table 5
	Supplementary Table S5. Distribution of SNPs in OsMADS8 among the 137 rice accessions.
	SNP No.	Group 1)	Allele	No. of accessions 2)
				TEJ	TRJ	IND	IND (Tongil)	Aus	Adm	Aro
	SNP02	Ref	G	62	19	0	0	0	0	2
		Alt	A	0	0	39	4	8	3	0
	SNP03	Ref	T	57	14	35	2	4	3	2
		Alt	A	5	5	4	2	4	0	0
	SNP04	Ref	T	62	19	0	0	0	0	2
		Alt	C	0	0	39	4	8	3	0
	SNP05	Ref	G	62	19	39	4	8	3	2
		Alt	A	0	0	0	0	0	0	0
	SNP08	Ref	T	62	19	0	0	0	0	2
		Alt	G	0	0	39	4	8	3	0
	SNP11	Ref	A	62	19	0	0	0	0	2
		Alt	G	0	0	39	4	8	3	0
	SNP12	Ref	T	62	19	0	0	0	0	2
		Alt	C	0	0	39	4	8	3	0
	SNP13	Ref	G	62	19	0	0	0	0	2
		Alt	T	0	0	39	4	8	3	0
	SNP14	Ref	A	62	19	0	0	0	0	2
		Alt	G	0	0	39	4	8	3	0
	SNP15	Ref	T	62	19	0	0	0	0	2
		Alt	G	0	0	39	4	8	3	0
	SNP16	Ref	A	62	19	0	0	0	0	2
		Alt	G	0	0	39	4	8	3	0
	SNP17	Ref	T	62	19	21	4	8	2	2
		Alt	C	0	0	18	0	0	1	0
	SNP18	Ref	G	62	19	21	4	8	2	2
		Alt	A	0	0	18	0	0	1	0
	SNP20	Ref	G	62	19	0	0	0	0	2
		Alt	A	0	0	39	4	8	3	0
	SNP22	Ref	C	62	19	4	0	0	0	2
		Alt	T	0	0	35	4	8	3	0
	SNP23	Ref	A	62	19	0	0	0	0	2
		Alt	G	0	0	39	4	8	3	0
	SNP24	Ref	T	62	19	0	0	0	0	2
		Alt	C	0	0	39	4	8	3	0
	SNP25	Ref	T	62	19	0	0	0	0	2
		Alt	C	0	0	39	4	8	3	0
	SNP26	Ref	G	62	19	4	0	0	0	2
		Alt	A	0	0	35	4	8	3	0
	SNP27	Ref	T	61	19	4	0	0	0	2
		Alt	C	1(H)	0	35	4	8	3	0
	SNP28	Ref	G	61	19	4	0	0	0	2
		Alt	A	1(H)	0	35	4	8	3	0
	SNP29	Ref	A	61	19	4	0	0	0	2
		Alt	G	1(H)	0	35	4	8	3	0
	SNP30	Ref	A	61	19	4	0	0	0	2
		Alt	G	1(H)	0	35	4	8	3	0
	SNP31	Ref	C	62	19	21	4	8	2	2
		Alt	T	0	0	18	0	0	1	0
	SNP32	Ref	G	62	19	4	0	0	0	2
		Alt	A	0	0	35	4	8	3	0
	SNP33	Ref	G	62	19	0	0	0	0	2
		Alt	T	0	0	39	4	8	3	0
	SNP54	Ref	T	62	19	0	0	0	0	2
		Alt	C	0	0	39	4	8	3	0
	SNP62	Ref	T	62	19	0	0	0	0	2
		Alt	C	0	0	39	4	8	3	0
	SNP65	Ref	C	62	19	0	0	0	0	2
		Alt	T	0	0	39	4	8	3	0
	SNP66	Ref	T	62	19	0	0	0	0	2
		Alt	C	0	0	39	4	8	3	0
	1) Ref: Nipponbare, Alt: alternative
	2) TEJ = temperate japonica; TRJ = tropical japonica; IND = indica; IND (Tongil) = indica Tongil; Aus = aus; Adm = admixture; Aro = aromatic

## Sheet: Suppl Table 6
	Supplementary Table S6. Distribution of ten InDels in OsMADS8 among the 137 rice accessions from the KRICE_CORE set.
	InDel No.	Group 1)	Allele	No. of accessions 2)
				TEJ	TRJ	IND	IND (Tongil)	Aus	Adm	Aro
	InDel1	Ref	CT	61	19	8	4	1	1	2
		Alt	C	1(H)	0	31	0	7	2	0
	InDel2	Ref	T	62	19	18	0	0	1	2
		Alt	TA	0	0	17,4(H)	4	8	2	0
	InDel3	Ref	AT	62	19	17	4	8	2	2
		Alt	A	0	0	22	0	0	1	0
	InDel6	Ref	G	62	19	0	0	0	0	2
		Alt	GA	0	0	39	4	8	3	0
	InDel7	Ref	CA	62	19	0	0	0	0	2
		Alt	C	0	0	39	4	8	3	0
	InDel11	Ref	GA	62	19	0	0	0	0	2
		Alt	G	0	0	39	4	8	3	0
	InDel12	Ref	CTTTGCG	62	19	0	0	0	0	2
		Alt	C	0	0	39	4	8	3	0
	InDel17	Ref	TTTGG	35	4	25	3	4	1	0
		Alt	T,TG	26	15	14	1	4	2	2
	InDel32	Ref	C	62	19	0	0	0	0	2
		Alt	CTT,CT	0	0	39	4	8	3	0
	InDel34	Ref	GAA	51	9	0	0	0	0	2
		Alt	GAAA,GA,G	1,10(H)	8, 3(H)	34, 5(H)	4	8	3	0
	1) Ref: Nipponbare, Alt: alternative
	2) TEJ= temperate japonica; TRJ= tropical japonica; IND= indica; IND (Tongil)= Tongil; Aus= aus; Adm= admixture; Aro= aromatic

## Sheet: Suppl Table 7
Supplementary Table S7. Comparison of agronomic characters between HY and OsMADS8-OX and between CR6078 and OsMADS8-RNAi (n = 3).
Agronomic traits	Mean ± S.D.
	HY	OsMADS8-OX #77	OsMADS8-OX #78		CR6078	OsMADS8-RNAi #38	OsMADS8-RNAi #40
Spikelets per panicle	122.0±10.2	109.4±7.6 ns 1)	131.8±22.7 ns		115.1±8.7	118.8±2.6 ns	124.6±2.6 ns
Seed length (mm)	5.11±0.08	4.97±0.08 ns	5.20±0.13 ns		5.11±0.10	5.18±0.15 ns	5.17±0.08 ns
Seed width (mm)	2.87±0.11	2.79±0.11 ns	2.81±0.06 ns		2.46±0.03	2.55±0.11 ns	2.56±0.08 ns
Seed thickness (mm)	2.08±0.06	2.08±0.06 ns	2.02±0.05 ns		1.89±0.03	1.82±0.08 ns	1.86±0.06 ns
1000-grain weight (g)	25.5±1.6	24.2±1.70 ns	23.6±0.9 ns		21.4±0.9	23.9±1.2 *	23.7±0.5 ns
Fertilty rate (%)	89.4±1.3	82.1±5.3 *	78.6±1.3 *		62.6±1.6	71.8±1.9 *	71.4±1.1 *
1) Comparison was made between HY and each OX line, and CR6078 and each RNAi line. * Significant at P<0.05, Ns: not significant.

## Sheet: Suppl Table 8
Supplementary Table S8. Comparison of floral organs in CR6078 and OsMADS8-RNAi lines. Data are displayed by mean ± SD.
Internal plant organ	Mean ±S.D. (no.)
	CR6078	OsMADS8-RNAi
		#38-1			#40-4
Stigma	2.80±0.86	2.97±1.17 ns 1)			2.89±1.03 ns
Style	2.80±0.86	2.97±1.17 ns			2.89±1.03 ns
Ovary	1.04±0.20	1.09±0.30 ns			1.07±0.25 ns
1) Comparison was made between CR6078 and each RNAi line. Ns, not significant.
